# Supplementary material for: Transcriptome Analysis Provides Insights into Potentilla bifurca Adaptation to High Altitude
Source: Life (Basel). 2022 Aug 29;12(9):1337. doi: 10.3390/life12091337 (PMC9503701; doi:10.3390/life12091337)
Supplement: Supplementary file 1 [file life-12-01337-s001.zip]

Archive with 5 entries (5 files):
- Figure S1. Gene ontology classification of unigenes.jpg
- Figure S2. KEGG classification of unigenes.jpg
- Table S1. Statistics of assembled transcripts and unigenes.xlsx
- Table S2. Summary of the annotated and assembled sequences of P.bifurca.xlsx
- Table S3. Differentially expressed genes at high altitude relative to low altitude in Potentilla bifurca.xlsx
