# Supplementary material for: Transcriptome Analysis Provides Insights into Potentilla bifurca Adaptation to High Altitude
Source: Life (Basel). 2022 Aug 29;12(9):1337. doi: 10.3390/life12091337 (PMC9503701; doi:10.3390/life12091337)
Supplement: Supplementary file 1 [file life-12-01337-s001.zip › Table S1. Statistics of assembled transcripts and unigenes.xlsx]

## Sheet: Table S1
Table S1. Statistics of assembled transcripts and unigenes
Description	Transcripts	Unigenes
Number of length in 200-3000bp	465120	218906
Rate for 200-3000bp	0.9678	0.9833
Total number	480582	222619
Minimum length (bp)	178	201
Maximum length (bp)	18576	18576
Median length (bp)	503	357
Average length (bp)	834	595
N50 (bp)	1310	791
N90 (bp)	344	260
