# Supplementary material for: Transcriptome Analysis Provides Insights into Potentilla bifurca Adaptation to High Altitude
Source: Life (Basel). 2022 Aug 29;12(9):1337. doi: 10.3390/life12091337 (PMC9503701; doi:10.3390/life12091337)
Supplement: Supplementary file 1 [file life-12-01337-s001.zip › Table S2. Summary of the annotated and assembled sequences of P.bifurca.xlsx]

## Sheet: Table S2
Table S2. Summary of the annotated and assembled sequences of P.bifurca
Type	Number of Unigenes	Percentage (%)
Annotated in Nr	125599	56.42
Annotated in Swiss-Prot	55274	24.83
Annotated in Pfam	48778	21.91
Annotated in GO	14180	6.37
Annotated in KEGG	60488	27.17
Annotated in all Databases	2753	1.24
Annotated in at least one Databases	128327	57.64
Total Unigenes	222619	100
