# Supplementary material for: Transcriptome Analysis Provides Insights into Potentilla bifurca Adaptation to High Altitude
Source: Life (Basel). 2022 Aug 29;12(9):1337. doi: 10.3390/life12091337 (PMC9503701; doi:10.3390/life12091337)
Supplement: Supplementary file 1 [file life-12-01337-s001.zip › Table S3. Differentially expressed genes at high altitude relative to low altitude in Potentilla bifurca.xlsx]

## Sheet: PBH_vs_PBL.DEG
Table S3. Differentially expressed genes at high altitude relative to low altitude in P.bifurca
gene_id	PBH_readcount	PBL_readcount	log2FoldChange	pvalue	padj	NR_annotation	Swissprot_annotation	Pfam_annotation	BP_annotation	MF_annotation	CC_annotation	KO_annotation	Pathway_annotation
TR4266_c0_g1	3702.96	37.4	6.6262	7.0369e-24	1.4481e-18	PREDICTED: uncharacterized protein LOC101292414 [Fragaria vesca subsp. vesca]	-	Domain of unknown function (DUF4149)	-	-	-	-	-
TR9605_c0_g1	8304.82	66.82	6.9535	1.156e-22	1.1895e-17	PREDICTED: embryogenic cell protein 40 [Fragaria vesca subsp. vesca]	-	Dehydrin	-	-	-	-	-
TR321_c1_g1	6689.12	61.83	6.7562	2.7487e-21	1.8855e-16	PREDICTED: glucose and ribitol dehydrogenase [Fragaria vesca subsp. vesca]	Glucose and ribitol dehydrogenase OS=Daucus carota OX=4039 GN=CAISE5 PE=2 SV=1	short chain dehydrogenase;Enoyl-(Acyl carrier protein) reductase	-	-	-	-	-
TR2241_c0_g1	20666.8	173.88	6.8914	3.7296e-20	1.9188e-15	PREDICTED: oleosin 16.4 kDa-like [Fragaria vesca subsp. vesca]	Oleosin 16.4 kDa OS=Gossypium hirsutum OX=3635 GN=MATP7 PE=2 SV=1	Oleosin	-	-	-	-	-
TR154545_c0_g1	15243.8	123.37	6.948	4.6638e-20	1.9195e-15	PREDICTED: legumin type B-like [Fragaria vesca subsp. vesca]|XP_011458002.1 PREDICTED: legumin type B-like [Fragaria vesca subsp. vesca]	Legumin A OS=Gossypium hirsutum OX=3635 GN=LEGA PE=2 SV=2	-	-	-	-	-	-
TR9295_c0_g1	1756.01	13.63	6.9995	7.1316e-20	2.446e-15	PREDICTED: metalloendoproteinase 1-like [Fragaria vesca subsp. vesca]	Metalloendoproteinase 2-MMP OS=Arabidopsis thaliana OX=3702 GN=2MMP PE=1 SV=1	Putative peptidoglycan binding domain	-	-	-	-	-
TR79213_c0_g1	4163.85	37.53	6.7853	8.3518e-20	2.4553e-15	PREDICTED: glucose and ribitol dehydrogenase [Fragaria vesca subsp. vesca]	Glucose and ribitol dehydrogenase OS=Daucus carota OX=4039 GN=CAISE5 PE=2 SV=1	short chain dehydrogenase;Enoyl-(Acyl carrier protein) reductase	-	-	-	-	-
TR209_c2_g1	1085.48	8.04	7.0517	3.6833e-19	9.4748e-15	PREDICTED: uncharacterized protein LOC101308005 [Fragaria vesca subsp. vesca]	-	-	-	-	-	-	-
TR5064_c0_g1	1066.09	10.09	6.7073	7.6124e-19	1.7406e-14	uncharacterized protein LOC112164789 [Rosa chinensis]	-	-	-	-	-	-	-
TR93741_c0_g1	29403.1	217.75	7.0766	2.3751e-18	4.8878e-14	PREDICTED: legumin type B-like [Fragaria vesca subsp. vesca]|XP_011458002.1 PREDICTED: legumin type B-like [Fragaria vesca subsp. vesca]	13S globulin basic chain OS=Fagopyrum esculentum OX=3617 PE=1 SV=1	-	-	-	-	-	-
TR131348_c0_g1	6140.97	54.72	6.8119	2.9797e-18	5.4273e-14	PREDICTED: legumin type B-like [Fragaria vesca subsp. vesca]|XP_011458002.1 PREDICTED: legumin type B-like [Fragaria vesca subsp. vesca]	13S globulin basic chain OS=Fagopyrum esculentum OX=3617 PE=1 SV=1	-	-	-	-	-	-
TR230_c5_g1	37037.7	300.43	6.9452	3.1647e-18	5.4273e-14	PREDICTED: cruciferin PGCRURSE5-like [Fragaria vesca subsp. vesca]	12S seed storage protein CRA1 OS=Arabidopsis thaliana OX=3702 GN=CRA1 PE=1 SV=2	-	-	-	-	-	-
TR29037_c0_g1	15657.8	126.91	6.9461	4.9146e-18	7.7799e-14	PREDICTED: 12S seed storage protein CRA1-like [Fragaria vesca subsp. vesca]	Legumin type B OS=Vicia faba OX=3906 GN=LEB4 PE=3 SV=1	-	-	-	-	-	-
TR8927_c0_g1	27102.8	195.01	7.1185	5.4478e-18	8.0079e-14	PREDICTED: legumin type B-like [Fragaria vesca subsp. vesca]|XP_011458002.1 PREDICTED: legumin type B-like [Fragaria vesca subsp. vesca]	Cruciferin CRU4 OS=Brassica napus OX=3708 GN=CRU4 PE=1 SV=1	-	-	-	-	-	-
TR1200_c0_g1	3514.15	34.77	6.6507	6.8604e-18	9.412e-14	PREDICTED: uncharacterized protein LOC101305991 isoform X1 [Fragaria vesca subsp. vesca]	-	Plant protein of unknown function (DUF639)	-	-	-	-	-
TR10637_c0_g1	2628.8	27.58	6.5713	1.5898e-17	1.9547e-13	PREDICTED: glucose and ribitol dehydrogenase [Fragaria vesca subsp. vesca]	NADPH-dependent aldehyde reductase 1, chloroplastic OS=Arabidopsis thaliana OX=3702 GN=ChlADR1 PE=1 SV=1	short chain dehydrogenase;Enoyl-(Acyl carrier protein) reductase	-	-	-	-	-
TR11556_c0_g1	1117.72	13.67	6.337	1.6148e-17	1.9547e-13	PREDICTED: uncharacterized protein LOC101297572, partial [Fragaria vesca subsp. vesca]	-	Lipase (class 3)	-	-	-	-	-
TR42244_c0_g1	7794.67	65.73	6.8905	1.8502e-17	2.1153e-13	PREDICTED: legumin type B-like [Fragaria vesca subsp. vesca]|XP_011458002.1 PREDICTED: legumin type B-like [Fragaria vesca subsp. vesca]	13S globulin basic chain OS=Fagopyrum esculentum OX=3617 PE=1 SV=1	-	-	-	-	-	-
TR173063_c0_g1	1590.37	12.18	7.0516	2.2018e-17	2.3848e-13	hypothetical protein RchiOBHm_Chr2g0165211 [Rosa chinensis]	-	-	-	-	-	-	-
TR33851_c1_g1	20670.8	178.06	6.8581	7.5263e-17	7.7443e-13	putative 11-S seed storage protein, plant [Rosa chinensis]	12S seed storage protein CRA1 OS=Arabidopsis thaliana OX=3702 GN=CRA1 PE=1 SV=2	-	-	-	-	-	-
TR3010_c0_g1	2267.25	21.61	6.7007	1.0491e-16	1.0281e-12	PREDICTED: glycine-rich cell wall structural protein 1 [Fragaria vesca subsp. vesca]	-	-	-	-	-	-	-
TR25940_c0_g1	8981.26	92.29	6.6024	1.273e-16	1.1908e-12	cruciferin CRU1-like [Rosa chinensis]|PRQ25844.1 putative 11-S seed storage protein, plant [Rosa chinensis]	Legumin A OS=Pisum sativum OX=3888 GN=LEGA PE=1 SV=1	Cupin	-	-	-	-	-
TR1_c1_g1	99206.9	755.89	7.0358	1.3801e-16	1.2349e-12	PREDICTED: legumin type B-like [Fragaria vesca subsp. vesca]|XP_011458002.1 PREDICTED: legumin type B-like [Fragaria vesca subsp. vesca]	Legumin A OS=Pisum sativum OX=3888 GN=LEGA PE=1 SV=1	Cupin	-	-	-	-	-
TR8280_c0_g1	1038.72	6.97	7.1771	1.6872e-16	1.4467e-12	PREDICTED: transcription factor TGA2 [Fragaria vesca subsp. vesca]	Protein DOG1-like 4 OS=Arabidopsis thaliana OX=3702 GN=DOGL4 PE=2 SV=1	Seed dormancy control	-	-	-	-	-
TR3452_c0_g2	130.31	5544.54	-5.4107	2.4032e-16	1.9783e-12	PREDICTED: 18.1 kDa class I heat shock protein-like [Fragaria vesca subsp. vesca]	18.2 kDa class I heat shock protein OS=Medicago sativa OX=3879 GN=HSP18.2 PE=2 SV=1	-	-	-	-	K13993|HSP20; HSP20 family protein	ko04141(Genetic Information Processing)
TR1724_c0_g1	2275.24	19.81	6.8259	3.1066e-16	2.3907e-12	PREDICTED: protein NRT1/ PTR FAMILY 2.13-like [Fragaria vesca subsp. vesca]	Protein NRT1/ PTR FAMILY 2.13 OS=Arabidopsis thaliana OX=3702 GN=NPF2.13 PE=1 SV=1	POT family	-	-	-	-	-
TR18877_c0_g1	149542	1222.88	6.9339	3.1367e-16	2.3907e-12	cruciferin CRU1-like [Rosa chinensis]|PRQ25844.1 putative 11-S seed storage protein, plant [Rosa chinensis]	Legumin B OS=Gossypium hirsutum OX=3635 GN=LEGB PE=2 SV=1	Cupin	-	-	-	-	-
TR230_c0_g1	147369	1203.33	6.9361	4.0626e-16	2.9613e-12	PREDICTED: legumin A-like [Fragaria vesca subsp. vesca]|XP_011458004.1 PREDICTED: legumin A-like [Fragaria vesca subsp. vesca]|XP_004289946.2 PREDICTED: legumin A-like [Fragaria vesca subsp. vesca]	Cruciferin CRU1 OS=Brassica napus OX=3708 GN=CRU1 PE=3 SV=1	Cupin;Cupin domain	-	-	-	-	-
TR82951_c0_g1	2029.42	21.05	6.5913	4.1731e-16	2.9613e-12	PREDICTED: legumin type B-like [Fragaria vesca subsp. vesca]|XP_011458002.1 PREDICTED: legumin type B-like [Fragaria vesca subsp. vesca]	13S globulin basic chain OS=Fagopyrum esculentum OX=3617 PE=1 SV=1	-	-	-	-	-	-
TR1877_c0_g1	880.88	10.4	6.3813	6.7716e-16	4.4953e-12	PREDICTED: reticulon-like protein B13 [Fragaria vesca subsp. vesca]	-	Reticulon	-	-	-	-	-
TR255_c0_g1	2010.02	13.03	7.2801	6.6041e-16	4.4953e-12	-	-	-	-	-	-	-	-
TR4888_c0_g1	1823.04	36.5	5.639	9.8494e-16	6.3341e-12	PREDICTED: protein NRT1/ PTR FAMILY 5.4-like [Fragaria vesca subsp. vesca]	Protein NRT1/ PTR FAMILY 5.4 OS=Arabidopsis thaliana OX=3702 GN=NPF5.4 PE=2 SV=1	Major Facilitator Superfamily;POT family	-	-	-	-	-
TR3808_c0_g1	2009.95	23.6	6.4006	1.0343e-15	6.4502e-12	PREDICTED: transcription factor TGA3-like [Fragaria vesca subsp. vesca]	Protein DELAY OF GERMINATION 1 OS=Arabidopsis thaliana OX=3702 GN=DOG1 PE=1 SV=1	Seed dormancy control	-	-	-	-	-
TR396_c0_g1	110605	943.97	6.8722	1.0685e-15	6.4672e-12	PREDICTED: oleosin 1-like [Fragaria vesca subsp. vesca]	Oleosin 18.5 kDa OS=Arabidopsis thaliana OX=3702 GN=At4g25140 PE=2 SV=1	Oleosin	-	-	-	-	-
TR1468_c0_g1	3434.14	19.72	7.4462	1.5574e-15	9.1571e-12	cytochrome c oxidase subunit I, partial (mitochondrion) [Phyllocoptes taishanensis]|ALK03796.1 cytochrome oxidase subunit 1, partial (mitochondrion) [Phyllocoptes taishanensis]	Cytochrome c oxidase subunit 1 OS=Raphanus sativus OX=3726 GN=COX1 PE=3 SV=1	Cytochrome C oxidase subunit II, periplasmic domain;Cytochrome c oxidase subunit III	metabolic process;biological_process;cellular process;cellular metabolic process;oxidation-reduction process;generation of precursor metabolites and energy	molecular_function;catalytic activity;oxidoreductase activity;binding;ion binding;cation binding;metal ion binding;electron transfer activity	intracellular;cellular_component;membrane;cell;cytoplasm;intracellular membrane-bounded organelle;organelle;membrane-bounded organelle;intracellular organelle;intracellular part;cytoplasmic part;cell part;mitochondrion;membrane part	K02256|COX1; cytochrome c oxidase subunit 1 [EC:7.1.1.9]	ko00190(Metabolism);ko01100(Metabolism);ko04260(Organismal Systems);ko04714(Organismal Systems)
TR19166_c0_g1	6661.54	65.53	6.6683	1.6797e-15	9.602e-12	-	-	-	-	-	-	-	-
TR3_c0_g2	38296.8	291.97	7.0358	1.8448e-15	1.0261e-11	NADH dehydrogenase subunit 2 (mitochondrion) [Rhinotergum shaoguanense]|AQQ72858.1 NADH dehydrogenase subunit 2 (mitochondrion) [Rhinotergum shaoguanense]	-	-	-	-	-	-	-
TR316_c0_g1	849.15	3.76	7.783	1.9492e-15	1.0556e-11	-	-	-	-	-	-	-	-
TR6396_c0_g1	27947.7	406.85	6.1017	2.208e-15	1.1651e-11	PREDICTED: late embryogenesis abundant protein 2-like [Fragaria vesca subsp. vesca]	-	-	-	-	-	-	-
TR6652_c1_g1	1614.32	13.2	6.9195	3.354e-15	1.7256e-11	-	-	-	-	-	-	-	-
TR412_c1_g3	766.42	9.46	6.3245	3.5791e-15	1.7964e-11	-	-	-	-	-	-	-	-
TR7295_c0_g1	1828.62	17.35	6.7087	3.8941e-15	1.908e-11	PREDICTED: uncharacterized protein LOC101292083 [Fragaria vesca subsp. vesca]|XP_011457502.1 PREDICTED: uncharacterized protein LOC101292083 [Fragaria vesca subsp. vesca]|XP_011457503.1 PREDICTED: uncharacterized protein LOC101292083 [Fragaria vesca subsp. vesca]	-	-	-	-	-	-	-
TR9855_c0_g1	1015.28	11.59	6.4458	4.0789e-15	1.9521e-11	probable cysteine protease RD19D [Rosa chinensis]|PRQ58717.1 putative cathepsin L [Rosa chinensis]	Probable cysteine protease RD19D OS=Arabidopsis thaliana OX=3702 GN=RD19D PE=2 SV=1	Papain family cysteine protease;Papain family cysteine protease	-	-	-	K01373|CTSF; cathepsin F [EC:3.4.22.41]	ko04142(Cellular Processes);ko04210(Cellular Processes);ko04626(Organismal Systems)
TR6388_c0_g2	898.04	15.16	5.8796	4.1793e-15	1.9547e-11	uncharacterized protein LOC112194221 [Rosa chinensis]	-	Reverse transcriptase-like	-	-	-	-	-
TR58_c0_g3	963.35	8.72	6.7786	7.2537e-15	3.3172e-11	PREDICTED: oleosin 16 kDa-like [Fragaria vesca subsp. vesca]	Oleosin 14.9 kDa OS=Arabidopsis thaliana OX=3702 GN=OL3 PE=2 SV=2	Oleosin;Oleosin;Oleosin	-	-	-	-	-
TR4429_c0_g1	582.35	26079.7	-5.485	8.371e-15	3.6653e-11	PREDICTED: ribulose bisphosphate carboxylase/oxygenase activase, chloroplastic-like [Fragaria vesca subsp. vesca]	Ribulose bisphosphate carboxylase/oxygenase activase, chloroplastic OS=Malus domestica OX=3750 GN=RCA PE=2 SV=1	ATPase family associated with various cellular activities (AAA)	-	-	-	-	-
TR781_c0_g1	12474	112.95	6.7846	8.2636e-15	3.6653e-11	uncharacterized GPI-anchored protein At5g19250-like isoform X1 [Rosa chinensis]	Uncharacterized GPI-anchored protein At5g19250 OS=Arabidopsis thaliana OX=3702 GN=At5g19250 PE=2 SV=1	-	-	-	-	-	-
TR10621_c0_g1	77.44	3630.22	-5.5508	1.3193e-14	5.656e-11	PREDICTED: small heat shock protein, chloroplastic-like [Fragaria vesca subsp. vesca]	Small heat shock protein, chloroplastic OS=Solanum lycopersicum OX=4081 GN=HSP21 PE=2 SV=1	-	-	-	-	K13993|HSP20; HSP20 family protein	ko04141(Genetic Information Processing)
TR2946_c0_g1	848.3	7.76	6.7614	1.389e-14	5.8335e-11	PREDICTED: uncharacterized protein LOC101301142 [Fragaria vesca subsp. vesca]	Transcription factor bHLH154 OS=Arabidopsis thaliana OX=3702 GN=BHLH154 PE=1 SV=1	-	-	-	-	K05765|CFL; cofilin	ko04360(Organismal Systems);ko04666(Organismal Systems);ko04810(Cellular Processes)
TR1727_c0_g1	405	19571.8	-5.5948	2.1664e-14	8.7415e-11	PREDICTED: ATP-dependent DNA helicase Q-like SIM isoform X1 [Fragaria vesca subsp. vesca]	ATP-dependent DNA helicase Q-like SIM OS=Arabidopsis thaliana OX=3702 GN=RECQSIM PE=2 SV=1	DEAD/DEAH box helicase;Helicase conserved C-terminal domain;Hsp70 protein	-	-	-	-	-
TR33851_c0_g1	3104.34	24.24	6.9889	2.1596e-14	8.7415e-11	PREDICTED: legumin type B-like [Fragaria vesca subsp. vesca]|XP_011458002.1 PREDICTED: legumin type B-like [Fragaria vesca subsp. vesca]	Legumin J OS=Pisum sativum OX=3888 GN=LEGJ PE=1 SV=1	Cupin	-	-	-	-	-
TR11970_c0_g1	4519.74	38.82	6.8555	2.2304e-14	8.8269e-11	-	-	-	-	-	-	-	-
TR145_c0_g1	10460.1	92.51	6.8189	2.4656e-14	9.5734e-11	zinc finger MYM-type protein 1-like [Rosa chinensis]	-	-	-	-	-	-	-
TR18271_c0_g1	36.34	1409.57	-5.2771	2.5199e-14	9.6031e-11	Hsp20 family protein, partial [Xanthomonas oryzae]|RBD34300.1 hypothetical protein BRM55_00070, partial [Xanthomonas oryzae pv. oryzae]	-	-	-	-	-	K13993|HSP20; HSP20 family protein	ko04141(Genetic Information Processing)
TR11524_c0_g1	494.76	5.85	6.361	2.6205e-14	9.805e-11	PREDICTED: tetrahydrocannabinolic acid synthase-like [Fragaria vesca subsp. vesca]	Berberine bridge enzyme-like 22 OS=Arabidopsis thaliana OX=3702 GN=FAD-OXR PE=2 SV=1	Berberine and berberine like;FAD binding domain	-	-	-	-	-
TR2919_c0_g1	511.66	7.37	6.0893	2.7196e-14	9.9941e-11	PREDICTED: xyloglucan endotransglucosylase/hydrolase 2-like [Fragaria vesca subsp. vesca]	Xyloglucan endotransglucosylase/hydrolase 2 OS=Glycine max OX=3847 PE=2 SV=1	Glycosyl hydrolases family 16;Xyloglucan endo-transglycosylase (XET) C-terminus	-	-	-	-	-
TR11940_c0_g1	356.05	2.26	7.2388	2.8645e-14	1.0342e-10	transcription factor ERF29 [Fragaria x ananassa]	Ethylene-responsive transcription factor ABI4 OS=Arabidopsis thaliana OX=3702 GN=ABI4 PE=1 SV=2	AP2 domain	-	-	-	-	-
TR1288_c0_g1	498.83	5.91	6.3728	3.0975e-14	1.0804e-10	PREDICTED: late seed maturation protein P8B6-like [Fragaria vesca subsp. vesca]	Protein SLE3 OS=Glycine max OX=3847 GN=SLE3 PE=2 SV=1	-	-	-	-	-	-
TR9991_c0_g1	1413.63	26.97	5.7052	3.0713e-14	1.0804e-10	PREDICTED: protein ABSCISIC ACID-INSENSITIVE 5 isoform X2 [Fragaria vesca subsp. vesca]|XP_011466769.1 PREDICTED: protein ABSCISIC ACID-INSENSITIVE 5 isoform X2 [Fragaria vesca subsp. vesca]	Protein ABSCISIC ACID-INSENSITIVE 5 OS=Arabidopsis thaliana OX=3702 GN=ABI5 PE=1 SV=1	bZIP transcription factor;Basic region leucine zipper	-	-	-	K14432|ABF; ABA responsive element binding factor	ko04075(Environmental Information Processing)
TR11113_c0_g1	337.86	2.86	6.9027	3.8352e-14	1.3151e-10	-	-	-	-	-	-	-	-
TR3811_c0_g1	2919.44	29.88	6.6063	3.9303e-14	1.3151e-10	PREDICTED: cysteine proteinase inhibitor B [Fragaria vesca subsp. vesca]	Cysteine proteinase inhibitor 4 OS=Oryza sativa subsp. japonica OX=39947 GN=Os01g0915200 PE=2 SV=1	Cystatin domain;Aspartic acid proteinase inhibitor	-	-	-	K13899|CST3; cystatin-C	ko04970(Organismal Systems)
TR6031_c0_g1	19.41	1161.18	-5.9044	3.9621e-14	1.3151e-10	PREDICTED: BURP domain-containing protein 9-like [Fragaria vesca subsp. vesca]	BURP domain-containing protein 17 OS=Oryza sativa subsp. japonica OX=39947 GN=BURP17 PE=2 SV=1	BURP domain	-	-	-	-	-
TR770_c1_g1	30.42	1768.03	-5.8628	4.4499e-14	1.4536e-10	PREDICTED: class I heat shock protein-like [Fragaria vesca subsp. vesca]	17.8 kDa class I heat shock protein OS=Solanum lycopersicum OX=4081 PE=2 SV=1	-	-	-	-	K13993|HSP20; HSP20 family protein	ko04141(Genetic Information Processing)
TR4142_c0_g1	61946.4	532.64	6.8617	4.6673e-14	1.5008e-10	PREDICTED: sucrose-binding protein-like [Fragaria vesca subsp. vesca]	Vicilin-like antimicrobial peptides 2-1 OS=Macadamia integrifolia OX=60698 GN=AMP2-1 PE=2 SV=1	Cupin;Cupin domain	-	-	-	-	-
TR770_c0_g1	772.83	49353.9	-5.9969	5.0415e-14	1.5961e-10	PREDICTED: class I heat shock protein-like [Fragaria vesca subsp. vesca]	17.8 kDa class I heat shock protein OS=Solanum lycopersicum OX=4081 PE=2 SV=1	Hsp20/alpha crystallin family	-	-	-	K13993|HSP20; HSP20 family protein	ko04141(Genetic Information Processing)
TR1545_c0_g1	188.1	12567.6	-6.0621	5.7504e-14	1.793e-10	peroxidase 7-like [Rosa chinensis]|PRQ30301.1 putative peroxidase [Rosa chinensis]	Peroxidase 7 OS=Arabidopsis thaliana OX=3702 GN=PER7 PE=2 SV=1	Hsp20/alpha crystallin family;Peroxidase	-	-	-	K00430|E1.11.1.7; peroxidase [EC:1.11.1.7]	ko00940(Metabolism);ko01100(Metabolism);ko01110(Metabolism)
TR59446_c2_g1	491.34	4.13	6.8641	6.3698e-14	1.9565e-10	cruciferin CRU1-like [Rosa chinensis]|PRQ25844.1 putative 11-S seed storage protein, plant [Rosa chinensis]	11S globulin seed storage protein G3 OS=Helianthus annuus OX=4232 GN=HAG3 PE=3 SV=1	-	-	-	-	-	-
TR5853_c0_g1	1238.99	36.66	5.0749	7.2471e-14	2.1932e-10	PREDICTED: 14 kDa proline-rich protein DC2.15-like [Fragaria vesca subsp. vesca]	14 kDa proline-rich protein DC2.15 OS=Daucus carota OX=4039 PE=2 SV=1	Hydrophobic seed protein	-	-	-	-	-
TR12_c0_g1	31999.6	293.65	6.7668	8.5222e-14	2.5417e-10	PREDICTED: vicilin-like antimicrobial peptides 2-2 [Fragaria vesca subsp. vesca]	Vicilin-like seed storage protein At2g28490 OS=Arabidopsis thaliana OX=3702 GN=At2g28490 PE=2 SV=1	Cupin;Cupin domain	-	-	-	-	-
TR10124_c0_g1	484.55	2.97	7.2623	1.0822e-13	3.1814e-10	laccase-15-like [Rosa chinensis]|PRQ23129.1 putative laccase [Rosa chinensis]	Laccase-15 OS=Arabidopsis thaliana OX=3702 GN=TT10 PE=1 SV=1	Multicopper oxidase;Multicopper oxidase;Multicopper oxidase	-	-	-	-	-
TR1170_c0_g1	1436.86	12.39	6.8404	1.1869e-13	3.4403e-10	PREDICTED: dirigent protein 1-like [Fragaria vesca subsp. vesca]	-	-	-	-	-	-	-
TR3418_c0_g1	494.61	6.33	6.2479	1.2303e-13	3.5164e-10	PREDICTED: equilibrative nucleotide transporter 3-like isoform X2 [Fragaria vesca subsp. vesca]	Equilibrative nucleotide transporter 3 OS=Arabidopsis thaliana OX=3702 GN=ENT3 PE=1 SV=1	Nucleoside transporter	-	-	-	-	-
TR31236_c1_g1	35.56	1303.94	-5.1977	1.4736e-13	4.1541e-10	18.1 kDa class I heat shock protein-like [Rosa chinensis]|PRQ33944.1 putative small heat shock protein HSP20 [Rosa chinensis]	18.5 kDa class I heat shock protein OS=Glycine max OX=3847 GN=HSP18.5-C PE=3 SV=1	Hsp20/alpha crystallin family	-	-	-	K13993|HSP20; HSP20 family protein	ko04141(Genetic Information Processing)
TR3823_c0_g1	4566.37	50.18	6.5017	1.6176e-13	4.4984e-10	PREDICTED: 11-beta-hydroxysteroid dehydrogenase 1B-like [Fragaria vesca subsp. vesca]	11-beta-hydroxysteroid dehydrogenase 1B OS=Arabidopsis thaliana OX=3702 GN=HSD1 PE=1 SV=1	short chain dehydrogenase;Enoyl-(Acyl carrier protein) reductase;KR domain	-	-	-	-	-
TR763_c0_g1	72635.2	1041.58	6.1236	1.7516e-13	4.8061e-10	PREDICTED: WD repeat-containing protein 82 [Fragaria vesca subsp. vesca]	Protein ANTHESIS POMOTING FACTOR 1 OS=Arabidopsis thaliana OX=3702 GN=APRF1 PE=2 SV=1	Anaphase-promoting complex subunit 4 WD40 domain;Oleosin;WD domain, G-beta repeat	-	-	-	K14962|WDR82, SWD2, CPS35; COMPASS component SWD2	ko03015(Genetic Information Processing)
TR13799_c0_g1	971.94	19.88	5.5995	1.9913e-13	5.3919e-10	PREDICTED: ribosome-binding protein 1 [Fragaria vesca subsp. vesca]	Binding partner of ACD11 1 OS=Arabidopsis thaliana OX=3702 GN=BPA1 PE=1 SV=1	-	-	-	-	-	-
TR3453_c0_g2	337.47	7.46	5.5155	2.5642e-13	6.8531e-10	UDP-glucose flavonoid 3-O-glucosyltransferase 7-like [Rosa chinensis]|PRQ22294.1 putative flavonol 3-O-glucosyltransferase [Rosa chinensis]	UDP-glucose flavonoid 3-O-glucosyltransferase 7 OS=Fragaria ananassa OX=3747 GN=GT7 PE=1 SV=1	UDP-glucoronosyl and UDP-glucosyl transferase	-	-	-	-	-
TR14899_c0_g1	6947.88	85.94	6.3335	4.3367e-13	1.1297e-09	PREDICTED: dehydrin DHN1-like [Fragaria vesca subsp. vesca]	-	-	-	-	-	-	-
TR5032_c0_g1	808.7	14.34	5.7966	4.3102e-13	1.1297e-09	PREDICTED: xyloglucan endotransglucosylase/hydrolase protein 9 [Fragaria vesca subsp. vesca]	Xyloglucan endotransglucosylase/hydrolase protein 9 OS=Arabidopsis thaliana OX=3702 GN=XTH9 PE=2 SV=2	Glycosyl hydrolases family 16;Glycosyl hydrolases family 16;Xyloglucan endo-transglycosylase (XET) C-terminus	-	-	-	-	-
TR17621_c0_g3	4682.4	38.43	6.9278	4.3951e-13	1.1306e-09	-	-	-	-	-	-	-	-
TR3634_c0_g1	2462.26	42.4	5.8631	4.4739e-13	1.1367e-09	-	-	Late embryogenesis abundant (LEA) group 1	-	-	-	-	-
TR1474_c0_g1	7431.33	315.8	4.5562	4.8406e-13	1.2148e-09	PREDICTED: uncharacterized protein LOC105351813 [Fragaria vesca subsp. vesca]	-	Late embryogenesis abundant protein	-	-	-	-	-
TR4910_c0_g1	483.47	4.69	6.6807	4.9798e-13	1.2347e-09	PREDICTED: late embryogenesis abundant protein D-34-like [Fragaria vesca subsp. vesca]	Late embryogenesis abundant protein 47 OS=Arabidopsis thaliana OX=3702 GN=At5g27980 PE=2 SV=1	Seed maturation protein;Seed maturation protein	-	-	-	-	-
TR2786_c0_g1	364.08	1.69	7.6706	5.1552e-13	1.263e-09	putative F-box domain-containing protein [Rosa chinensis]	-	-	-	-	-	-	-
TR8217_c0_g1	44333	754.21	5.877	5.5444e-13	1.3423e-09	PREDICTED: uncharacterized protein LOC101304101 [Fragaria vesca subsp. vesca]	Probable aquaporin TIP3-2 OS=Arabidopsis thaliana OX=3702 GN=TIP3-2 PE=2 SV=1	Calcineurin-like phosphoesterase;Calcineurin-like phosphoesterase superfamily domain;Major intrinsic protein;Protein tyrosine kinase	-	-	-	-	-
TR16673_c0_g1	3439.6	34.73	6.6233	6.1476e-13	1.4711e-09	putative rmlC-like jelly roll protein [Rosa chinensis]	Conglutin beta 4 OS=Lupinus angustifolius OX=3871 GN=BETA4 PE=1 SV=1	Cupin	-	-	-	-	-
TR1520_c0_g1	879.91	34174.3	-5.2794	6.7088e-13	1.5869e-09	PREDICTED: ATP-dependent zinc metalloprotease FTSH 6, chloroplastic [Fragaria vesca subsp. vesca]	ATP-dependent zinc metalloprotease FTSH 6, chloroplastic OS=Arabidopsis thaliana OX=3702 GN=FTSH6 PE=2 SV=1	ATPase family associated with various cellular activities (AAA);Peptidase family M41	-	-	-	-	-
TR17325_c0_g1	453.24	4.55	6.6276	6.8922e-13	1.6118e-09	-	-	-	-	-	-	-	-
TR2335_c0_g1	7510.45	78.41	6.5784	7.3756e-13	1.7054e-09	PREDICTED: vicilin-like antimicrobial peptides 2-1 [Fragaria vesca subsp. vesca]	-	-	-	-	-	-	-
TR1718_c0_g1	1345.8	48019.8	-5.1571	8.6823e-13	1.9853e-09	PREDICTED: peptidyl-prolyl cis-trans isomerase FKBP62-like [Fragaria vesca subsp. vesca]	Peptidyl-prolyl cis-trans isomerase FKBP65 OS=Arabidopsis thaliana OX=3702 GN=FKBP65 PE=1 SV=1	FKBP-type peptidyl-prolyl cis-trans isomerase;Tetratricopeptide repeat;Tetratricopeptide repeat;Tetratricopeptide repeat;Tetratricopeptide repeat;Tetratricopeptide repeat	-	-	-	K09571|FKBP4_5; FK506-binding protein 4/5 [EC:5.2.1.8]	ko04915(Organismal Systems)
TR3_c0_g1	6210.48	48.69	6.9982	9.4627e-13	2.1399e-09	NADH dehydrogenase subunit 1 (mitochondrion) [Phyllocoptes taishanensis]|ALK03807.1 NADH dehydrogenase subunit 1 (mitochondrion) [Phyllocoptes taishanensis]	NADH-ubiquinone oxidoreductase chain 1 OS=Marchantia polymorpha OX=3197 GN=ND1 PE=3 SV=2	-	-	-	-	K03878|ND1; NADH-ubiquinone oxidoreductase chain 1 [EC:7.1.1.2]	ko00190(Metabolism);ko01100(Metabolism);ko04714(Organismal Systems);ko04723(Organismal Systems)
TR3098_c0_g1	92169.8	738.22	6.9638	9.7386e-13	2.1784e-09	putative rmlC-like jelly roll protein [Rosa chinensis]	Conglutin beta 4 OS=Lupinus angustifolius OX=3871 GN=BETA4 PE=1 SV=1	Cupin	-	-	-	-	-
TR9451_c0_g1	1395.25	10.2	7.0989	9.9447e-13	2.2006e-09	-	-	Domain of unknown function (DUF1943)	-	-	-	-	-
TR122248_c0_g1	297.6	2.28	7.0491	1.103e-12	2.4007e-09	-	-	RNA dependent RNA polymerase;Viral (Superfamily 1) RNA helicase	-	-	-	-	-
TR2581_c0_g2	220.81	1.78	6.8985	1.1137e-12	2.4007e-09	putative RNA-directed DNA polymerase [Rosa chinensis]	Retrovirus-related Pol polyprotein from transposon RE1 OS=Arabidopsis thaliana OX=3702 GN=RE1 PE=2 SV=1	Reverse transcriptase (RNA-dependent DNA polymerase)	-	-	-	-	-
TR5793_c0_g1	818.07	11.37	6.1579	1.1199e-12	2.4007e-09	PREDICTED: probable pectate lyase 13 [Fragaria vesca subsp. vesca]	Probable pectate lyase 12 OS=Arabidopsis thaliana OX=3702 GN=At3g53190 PE=2 SV=2	Pectate lyase	-	-	-	K01728|pel; pectate lyase [EC:4.2.2.2]	ko00040(Metabolism);ko01100(Metabolism);ko02024(Cellular Processes)
TR9716_c0_g1	379.6	8.11	5.5332	1.2515e-12	2.6551e-09	PREDICTED: serine carboxypeptidase-like 31 isoform X1 [Fragaria vesca subsp. vesca]	Serine carboxypeptidase-like 31 OS=Arabidopsis thaliana OX=3702 GN=SCPL31 PE=2 SV=2	Serine carboxypeptidase	-	-	-	-	-
TR3382_c0_g1	2512.84	26.87	6.5376	1.294e-12	2.7173e-09	PREDICTED: 11-beta-hydroxysteroid dehydrogenase 1B-like [Fragaria vesca subsp. vesca]	11-beta-hydroxysteroid dehydrogenase 1B OS=Arabidopsis thaliana OX=3702 GN=HSD1 PE=1 SV=1	short chain dehydrogenase;Enoyl-(Acyl carrier protein) reductase;KR domain	-	-	-	-	-
TR12032_c0_g1	322.48	4.57	6.1106	1.5154e-12	3.15e-09	putative Prolamin-like domain-containing protein [Rosa chinensis]	Egg cell-secreted protein 1.1 OS=Arabidopsis thaliana OX=3702 GN=EC1.1 PE=2 SV=1	Prolamin-like	-	-	-	-	-
TR8368_c0_g1	530.62	9.11	5.856	1.6202e-12	3.3341e-09	PREDICTED: vacuolar iron transporter homolog 2-like [Fragaria vesca subsp. vesca]	Vacuolar iron transporter homolog 1 OS=Arabidopsis thaliana OX=3702 GN=At1g21140 PE=2 SV=1	VIT family	-	-	-	-	-
TR18078_c0_g1	1312.6	7.26	7.4977	1.6895e-12	3.4423e-09	vitellogenin-6-like [Dermatophagoides pteronyssinus]	-	Domain of unknown function (DUF1943);Lipoprotein amino terminal region	-	-	-	-	-
TR4947_c0_g1	2729.26	94.61	4.85	1.9745e-12	3.9836e-09	PREDICTED: cytochrome P450 714A1-like [Fragaria vesca subsp. vesca]	Cytochrome P450 714A1 OS=Arabidopsis thaliana OX=3702 GN=CYP714A1 PE=2 SV=1	Cytochrome P450	-	-	-	-	-
TR15962_c0_g1	223.79	2.59	6.4022	2.2015e-12	4.3762e-09	PREDICTED: LOB domain-containing protein 15 [Fragaria vesca subsp. vesca]	LOB domain-containing protein 15 OS=Arabidopsis thaliana OX=3702 GN=LBD15 PE=1 SV=2	Lateral organ boundaries (LOB) domain	-	-	-	-	-
TR53602_c0_g1	3963.73	40.73	6.6022	2.2116e-12	4.3762e-09	-	-	-	-	-	-	-	-
TR28505_c0_g1	357.5	5.1	6.0975	2.2649e-12	4.4391e-09	uncharacterized protein LOC112177843 [Rosa chinensis]|PRQ19504.1 putative small auxin-up RNA [Rosa chinensis]	-	Auxin responsive protein	-	-	-	K14488|SAUR; SAUR family protein	ko04075(Environmental Information Processing)
TR2394_c0_g1	1699.18	14.84	6.8517	2.6969e-12	5.2358e-09	cytochrome b (mitochondrion) [Phyllocoptes taishanensis]|ALK03806.1 cytochrome b (mitochondrion) [Phyllocoptes taishanensis]	Cytochrome b OS=Solanum tuberosum OX=4113 GN=MT-CYB PE=1 SV=4	-	-	-	cellular_component;membrane	-	-
TR11079_c1_g1	466.14	13.07	5.1743	2.9412e-12	5.6568e-09	PREDICTED: 21 kDa protein-like [Fragaria vesca subsp. vesca]	21 kDa protein OS=Daucus carota OX=4039 PE=2 SV=1	Plant invertase/pectin methylesterase inhibitor	-	-	-	-	-
TR4587_c0_g1	809.02	3.49	7.9045	3.1178e-12	5.9409e-09	actin, clone 403-like [Parasteatoda tepidariorum]|XP_015912860.1 actin, clone 403-like [Parasteatoda tepidariorum]|XP_023215218.1 actin, clone 403 [Centruroides sculpturatus]|ACR54088.1 actin [Agelena silvatica]|KFM61741.1 Actin, clone 403, partial [Stegodyphus mimosarum]|TDG38538.1 hypothetical protein AWZ03_015040 [Drosophila navojoa]	Actin-1 OS=Oryza sativa subsp. japonica OX=39947 GN=ACT1 PE=2 SV=1	Actin	-	-	-	K05692|ACTB_G1; actin beta/gamma 1	ko04015(Environmental Information Processing);ko04145(Cellular Processes);ko04210(Cellular Processes);ko04390(Environmental Information Processing);ko04391(Environmental Information Processing);ko04510(Cellular Processes);ko04520(Cellular Processes);ko04530(Cellular Processes);ko04611(Organismal Systems);ko04670(Organismal Systems);ko04714(Organismal Systems);ko04745(Organismal Systems);ko04810(C…
TR8250_c0_g1	1123.82	45.56	4.627	3.1661e-12	5.9776e-09	PREDICTED: protein YLS9 [Fragaria vesca subsp. vesca]	NDR1/HIN1-like protein 26 OS=Arabidopsis thaliana OX=3702 GN=NHL26 PE=2 SV=1	Late embryogenesis abundant protein	-	-	-	-	-
TR10322_c0_g1	1163.1	39.45	4.876	3.5072e-12	6.5614e-09	PREDICTED: ankyrin repeat-containing protein At5g02620-like [Fragaria vesca subsp. vesca]	Protein ACCELERATED CELL DEATH 6 OS=Arabidopsis thaliana OX=3702 GN=ACD6 PE=1 SV=1	Ankyrin repeat;Ankyrin repeats (3 copies);Ankyrin repeat;Ankyrin repeats (many copies);Ankyrin repeats (many copies);Domain of unknown function	-	-	-	-	-
TR6725_c0_g1	405.87	11.42	5.1497	4.6399e-12	8.6022e-09	hypothetical protein RchiOBHm_Chr4g0388831 [Rosa chinensis]	-	-	-	-	-	-	-
TR11554_c0_g1	180.89	4745.29	-4.713	4.6964e-12	8.6293e-09	pre-mRNA-splicing factor SLU7-like isoform X1 [Rosa chinensis]	Pre-mRNA-splicing factor SLU7 OS=Oryza sativa subsp. japonica OX=39947 GN=Os08g0127700 PE=2 SV=1	Pre-mRNA splicing Prp18-interacting factor	-	-	-	K12819|SLU7; pre-mRNA-processing factor SLU7	ko03040(Genetic Information Processing)
TR486_c0_g2	16.73	676.74	-5.3414	5.1669e-12	9.4097e-09	-	-	-	-	-	-	-	-
TR47211_c0_g1	394.24	3.87	6.6219	6.415e-12	1.1571e-08	uncharacterized protein LOC112200898 [Rosa chinensis]|XP_024197675.1 uncharacterized protein LOC112200898 [Rosa chinensis]	-	-	-	-	-	-	-
TR738_c0_g1	111.6	3321.9	-4.8952	6.4661e-12	1.1571e-08	PREDICTED: 23.6 kDa heat shock protein, mitochondrial [Fragaria vesca subsp. vesca]	23.6 kDa heat shock protein, mitochondrial OS=Arabidopsis thaliana OX=3702 GN=HSP23.6 PE=2 SV=1	Hsp20/alpha crystallin family	-	-	-	K13993|HSP20; HSP20 family protein	ko04141(Genetic Information Processing)
TR3080_c0_g1	1039.44	8.37	6.9304	6.9625e-12	1.2352e-08	PREDICTED: B3 domain-containing transcription factor ABI3 isoform X1 [Fragaria vesca subsp. vesca]	B3 domain-containing transcription factor ABI3 OS=Arabidopsis thaliana OX=3702 GN=ABI3 PE=1 SV=1	B3 DNA binding domain	-	-	-	-	-
TR66941_c0_g1	145.82	5106.61	-5.1299	7.8808e-12	1.3861e-08	PREDICTED: 18.1 kDa class I heat shock protein-like [Fragaria vesca subsp. vesca]	18.2 kDa class I heat shock protein OS=Medicago sativa OX=3879 GN=HSP18.2 PE=2 SV=1	-	-	-	-	K13993|HSP20; HSP20 family protein	ko04141(Genetic Information Processing)
TR7973_c0_g1	17.64	633.85	-5.1719	9.5723e-12	1.6694e-08	PREDICTED: uncharacterized protein LOC101311157 [Fragaria vesca subsp. vesca]	-	-	-	-	-	-	-
TR7921_c0_g2	221.77	2.32	6.6241	1.072e-11	1.8538e-08	putative alpha-galactosidase [Rosa chinensis]	-	-	-	-	-	-	-
TR750_c1_g1	2239.36	97.74	4.5163	1.1182e-11	1.9176e-08	PREDICTED: uncharacterized protein LOC101309757 [Fragaria vesca subsp. vesca]	-	Glyoxalase/Bleomycin resistance protein/Dioxygenase superfamily	-	-	-	-	-
TR993_c0_g1	10143.8	325.31	4.9632	1.4514e-11	2.4684e-08	-	-	-	-	-	-	-	-
TR3890_c0_g1	2251.61	41.59	5.759	1.4934e-11	2.5191e-08	PREDICTED: protein ASPARTIC PROTEASE IN GUARD CELL 2 [Fragaria vesca subsp. vesca]	Aspartyl protease AED3 OS=Arabidopsis thaliana OX=3702 GN=AED3 PE=1 SV=1	Eukaryotic aspartyl protease;Xylanase inhibitor C-terminal;Xylanase inhibitor N-terminal	-	-	-	-	-
TR8687_c0_g1	548.59	16.55	5.0577	1.8237e-11	3.0513e-08	PREDICTED: uncharacterized protein LOC101304047 [Fragaria vesca subsp. vesca]	-	Ankyrin repeats (3 copies);Ankyrin repeats (many copies);Domain of unknown function	-	-	-	-	-
TR12791_c0_g1	422.18	2.8	7.1873	1.9873e-11	3.2981e-08	-	-	Small hydrophilic plant seed protein	-	-	-	-	-
TR16741_c0_g1	171.9	1.3	7.0097	2.0794e-11	3.4094e-08	putative Yif1 family protein [Rosa chinensis]	-	YIF1	-	-	-	-	-
TR18372_c0_g1	486.5	17.25	4.8098	2.0875e-11	3.4094e-08	putative cGMP-dependent kinase, Ion transport domain-containing protein [Rosa chinensis]	Cyclic nucleotide-gated ion channel 1 OS=Arabidopsis thaliana OX=3702 GN=CNGC1 PE=1 SV=1	Ion transport protein	-	-	-	-	-
TR73678_c0_g1	205.27	2.18	6.4803	2.2616e-11	3.6647e-08	putative reverse transcriptase zinc-binding domain-containing protein [Rosa chinensis]	-	-	-	-	-	-	-
TR70102_c0_g1	799.16	12.94	5.9413	2.6661e-11	4.2864e-08	PREDICTED: cytochrome P450 716B1-like [Fragaria vesca subsp. vesca]	Taxane 10-beta-hydroxylase OS=Taxus cuspidata OX=99806 GN=CYP725A1 PE=1 SV=1	Cytochrome P450;Cytochrome P450	-	-	-	-	-
TR12_c0_g2	677.27	6.6	6.661	2.7686e-11	4.3917e-08	PREDICTED: vicilin-like antimicrobial peptides 2-2 [Fragaria vesca subsp. vesca]	Vicilin-like seed storage protein At2g28490 OS=Arabidopsis thaliana OX=3702 GN=At2g28490 PE=2 SV=1	Cupin	-	-	-	-	-
TR583_c0_g1	661.94	4.74	7.1425	2.7743e-11	4.3917e-08	-	-	-	-	-	-	-	-
TR17792_c0_g2	412.83	3.78	6.7179	2.7979e-11	4.3952e-08	-	-	-	-	-	-	-	-
TR14150_c0_g1	318.64	4.07	6.2386	2.9817e-11	4.5791e-08	transcription factor ERF31 [Fragaria x ananassa]	-	-	-	-	-	-	-
TR4709_c0_g1	7617.12	307.9	4.6291	2.957e-11	4.5791e-08	PREDICTED: NAC domain-containing protein 18-like [Fragaria vesca subsp. vesca]	NAC transcription factor 56 OS=Arabidopsis thaliana OX=3702 GN=NAC056 PE=2 SV=1	No apical meristem (NAM) protein	-	-	-	-	-
TR9296_c0_g1	19132.7	142.89	7.0636	2.9807e-11	4.5791e-08	PREDICTED: legumin A-like [Fragaria vesca subsp. vesca]	Legumin J OS=Pisum sativum OX=3888 GN=LEGJ PE=1 SV=1	Cupin;Cupin;Cupin domain	-	-	-	-	-
TR1051_c1_g1	183.9	2.46	6.1532	3.0292e-11	4.6176e-08	PREDICTED: cyclic nucleotide-gated ion channel 1-like [Fragaria vesca subsp. vesca]	Cyclic nucleotide-gated ion channel 1 OS=Arabidopsis thaliana OX=3702 GN=CNGC1 PE=1 SV=1	Cyclic nucleotide-binding domain	-	-	-	-	-
TR36418_c0_g1	239.25	3.06	6.2102	3.576e-11	5.411e-08	PREDICTED: uncharacterized protein LOC101305991 isoform X1 [Fragaria vesca subsp. vesca]	-	Plant protein of unknown function (DUF639)	-	-	-	-	-
TR278_c0_g2	1763.67	19.22	6.5112	3.6679e-11	5.5096e-08	PREDICTED: dirigent protein 1-like [Fragaria vesca subsp. vesca]	-	Dirigent-like protein	-	-	-	-	-
TR1786_c0_g1	896	20614.3	-4.524	3.9044e-11	5.8224e-08	PREDICTED: small heat shock protein, chloroplastic-like [Fragaria vesca subsp. vesca]	Protein HHL1, chloroplastic OS=Arabidopsis thaliana OX=3702 GN=HHL1 PE=1 SV=1	Hsp20/alpha crystallin family	-	-	-	K13993|HSP20; HSP20 family protein	ko04141(Genetic Information Processing)
TR58962_c0_g1	415.28	4.57	6.4454	4.0231e-11	5.9563e-08	kinesin-like protein KIN-1 isoform X2 [Rosa chinensis]|PRQ42113.1 putative plus-end-directed kinesin ATPase [Rosa chinensis]	Kinesin-like protein KIN-1 OS=Arabidopsis thaliana OX=3702 GN=KIN1 PE=1 SV=1	Kinesin motor domain;Kinesin motor domain	-	-	-	K10396|KIF5; kinesin family member 5	ko04144(Cellular Processes);ko04728(Organismal Systems)
TR2816_c0_g1	610.57	14.63	5.3872	4.1011e-11	6.0284e-08	PREDICTED: floral homeotic protein AGAMOUS isoform X4 [Fragaria vesca subsp. vesca]|XP_011460374.1 PREDICTED: floral homeotic protein AGAMOUS isoform X5 [Fragaria vesca subsp. vesca]	Floral homeotic protein AGAMOUS OS=Petunia hybrida OX=4102 GN=AG1 PE=1 SV=1	K-box region;SRF-type transcription factor (DNA-binding and dimerisation domain)	-	-	-	-	-
TR23210_c0_g1	220.46	1.71	7.0456	4.248e-11	6.2e-08	-	-	-	-	-	-	-	-
TR2536_c0_g1	702.79	4.47	7.2444	4.4584e-11	6.4613e-08	PREDICTED: uncharacterized protein LOC101294406 [Fragaria vesca subsp. vesca]	-	-	-	-	-	-	-
TR15089_c0_g1	745.36	11.16	6.0468	4.5568e-11	6.5577e-08	PREDICTED: F-box/kelch-repeat protein At1g23390 [Fragaria vesca subsp. vesca]	F-box/kelch-repeat protein At1g23390 OS=Arabidopsis thaliana OX=3702 GN=At1g23390 PE=2 SV=1	Kelch motif	-	-	-	-	-
TR2082_c0_g1	1604.98	41.27	5.2852	4.794e-11	6.8511e-08	-	-	-	-	-	-	-	-
TR25160_c0_g1	394.58	7.56	5.6962	4.9728e-11	7.0576e-08	PREDICTED: protein ASPARTIC PROTEASE IN GUARD CELL 2 [Fragaria vesca subsp. vesca]	Aspartyl protease AED3 OS=Arabidopsis thaliana OX=3702 GN=AED3 PE=1 SV=1	Eukaryotic aspartyl protease;Xylanase inhibitor C-terminal;Xylanase inhibitor N-terminal	-	-	-	-	-
TR1292_c0_g1	222.41	7895.09	-5.1496	5.1861e-11	7.2602e-08	uncharacterized protein LOC112182632 [Rosa chinensis]	-	-	-	-	-	-	-
TR6884_c0_g1	448.09	9.59	5.5612	5.1762e-11	7.2602e-08	-	-	-	-	-	-	-	-
TR34052_c0_g1	205.14	3.12	5.9994	5.3006e-11	7.3703e-08	PREDICTED: protein NRT1/ PTR FAMILY 7.1 [Fragaria vesca subsp. vesca]	Protein NRT1/ PTR FAMILY 7.1 OS=Arabidopsis thaliana OX=3702 GN=NPF7.1 PE=2 SV=1	POT family	-	-	-	-	-
TR7145_c0_g1	776.51	7.45	6.7317	5.575e-11	7.6999e-08	PREDICTED: (-)-germacrene D synthase-like [Fragaria vesca subsp. vesca]	(-)-germacrene D synthase OS=Vitis vinifera OX=29760 GN=VIT_19s0014g04930 PE=1 SV=1	Terpene synthase, N-terminal domain;Terpene synthase family, metal binding domain	-	-	-	K15803|GERD; (-)-germacrene D synthase [EC:4.2.3.75]	ko00909(Metabolism)
TR12611_c0_g1	716.04	8.82	6.3062	5.8397e-11	8.0117e-08	PREDICTED: TMV resistance protein N-like [Malus domestica]	TMV resistance protein N OS=Nicotiana glutinosa OX=35889 GN=N PE=1 SV=1	Leucine Rich repeats (2 copies);Leucine rich repeat;NB-ARC domain;NB-ARC domain;TIR domain;TIR domain	-	-	-	-	-
TR454_c0_g2	2900.89	87.04	5.06	5.8852e-11	8.0207e-08	PREDICTED: zingipain-2-like [Fragaria vesca subsp. vesca]	Senescence-specific cysteine protease SAG39 OS=Oryza sativa subsp. japonica OX=39947 GN=SAG39 PE=2 SV=2	Cathepsin propeptide inhibitor domain (I29);Papain family cysteine protease	-	-	-	K01365|CTSL; cathepsin L [EC:3.4.22.15]	ko04140(Cellular Processes);ko04142(Cellular Processes);ko04145(Cellular Processes);ko04210(Cellular Processes);ko04612(Organismal Systems)
TR26975_c0_g1	61141.2	496.34	6.9444	5.9336e-11	8.0334e-08	legumin A-like [Rosa chinensis]|XP_024167421.1 legumin A-like [Rosa chinensis]|PRQ25842.1 putative 11-S seed storage protein, plant [Rosa chinensis]	Legumin B OS=Gossypium hirsutum OX=3635 GN=LEGB PE=2 SV=1	-	-	-	-	-	-
TR3064_c0_g2	512.43	8.9	5.8174	6.0068e-11	8.0794e-08	-	-	-	-	-	-	-	-
TR12589_c0_g1	191.27	1.78	6.6955	6.249e-11	8.3506e-08	PREDICTED: RING-H2 finger protein ATL74-like [Fragaria vesca subsp. vesca]	Probable E3 ubiquitin-protein ligase ATL45 OS=Arabidopsis thaliana OX=3702 GN=ATL45 PE=2 SV=1	Zinc finger, C3HC4 type (RING finger);RING-H2 zinc finger domain;RING-like zinc finger;Ring finger domain	-	-	-	-	-
TR230_c15_g1	447.72	3.56	6.8966	6.3331e-11	8.4084e-08	PREDICTED: legumin type B-like [Fragaria vesca subsp. vesca]|XP_011458002.1 PREDICTED: legumin type B-like [Fragaria vesca subsp. vesca]	Legumin B (Fragment) OS=Pisum sativum OX=3888 GN=LEGB PE=2 SV=1	-	-	-	-	-	-
TR17129_c0_g2	388.63	18134	-5.5441	6.3959e-11	8.4373e-08	PREDICTED: small heat shock protein, chloroplastic-like [Fragaria vesca subsp. vesca]	Heat shock protein 21, chloroplastic OS=Arabidopsis thaliana OX=3702 GN=HSP21 PE=1 SV=1	-	-	-	-	K13993|HSP20; HSP20 family protein	ko04141(Genetic Information Processing)
TR2260_c2_g1	676.32	23754.8	-5.1343	6.4804e-11	8.4944e-08	PREDICTED: 18.5 kDa class I heat shock protein [Fragaria vesca subsp. vesca]	17.5 kDa class I heat shock protein OS=Glycine max OX=3847 GN=HSP17.5-E PE=3 SV=1	-	-	-	-	K13993|HSP20; HSP20 family protein	ko04141(Genetic Information Processing)
TR119149_c0_g1	25.94	823.11	-4.9866	6.7673e-11	8.7588e-08	PREDICTED: myeloid leukemia factor 1 isoform X1 [Fragaria vesca subsp. vesca]|XP_011469139.1 PREDICTED: myeloid leukemia factor 1 isoform X1 [Fragaria vesca subsp. vesca]	-	-	-	-	-	-	-
TR7946_c13_g1	872.89	5.8	7.2209	6.7404e-11	8.7588e-08	-	-	Vicilin N terminal region	-	-	-	-	-
TR10442_c0_g1	804.17	7.21	6.8285	6.9117e-11	8.8898e-08	NADH dehydrogenase subunit 5 (mitochondrion) [Phyllocoptes taishanensis]|ALK03802.1 NADH dehydrogenase subunit 5 (mitochondrion) [Phyllocoptes taishanensis]	NADH-ubiquinone oxidoreductase chain 5 OS=Oenothera berteroana OX=3950 GN=ND5 PE=2 SV=2	Proton-conducting membrane transporter	-	-	-	K03883|ND5; NADH-ubiquinone oxidoreductase chain 5 [EC:7.1.1.2]	ko00190(Metabolism);ko01100(Metabolism);ko04714(Organismal Systems);ko04723(Organismal Systems)
TR32930_c0_g1	1172.79	26.66	5.4676	6.994e-11	8.9398e-08	PREDICTED: 1-aminocyclopropane-1-carboxylate oxidase homolog 1-like [Fragaria vesca subsp. vesca]	1-aminocyclopropane-1-carboxylate oxidase homolog 1 OS=Arabidopsis thaliana OX=3702 GN=At1g06620 PE=2 SV=1	2OG-Fe(II) oxygenase superfamily;non-haem dioxygenase in morphine synthesis N-terminal	-	-	-	-	-
TR1626_c0_g2	184.26	12203.2	-6.0496	7.4167e-11	9.3449e-08	PREDICTED: luminal-binding protein 4 [Fragaria vesca subsp. vesca]	Probable mediator of RNA polymerase II transcription subunit 37b OS=Arabidopsis thaliana OX=3702 GN=MED37B PE=1 SV=1	Hsp70 protein;MreB/Mbl protein;NAD-specific glutamate dehydrogenase	-	-	-	K09490|HSPA5, BIP; endoplasmic reticulum chaperone BiP [EC:3.6.4.10]	ko03060(Genetic Information Processing);ko04141(Genetic Information Processing);ko04612(Organismal Systems);ko04918(Organismal Systems)
TR50271_c0_g1	87.62	4352.48	-5.6342	7.4119e-11	9.3449e-08	PREDICTED: 18.5 kDa class I heat shock protein [Fragaria vesca subsp. vesca]	17.5 kDa class I heat shock protein OS=Glycine max OX=3847 GN=HSP17.5-E PE=3 SV=1	-	-	-	-	K13993|HSP20; HSP20 family protein	ko04141(Genetic Information Processing)
TR60006_c0_g2	274.77	7.69	5.135	7.4472e-11	9.3449e-08	respiratory burst oxidase-like protein B [Fragaria x ananassa]	Respiratory burst oxidase homolog protein B OS=Solanum tuberosum OX=4113 GN=RBOHB PE=1 SV=1	EF-hand domain pair;FAD-binding domain;Ferric reductase like transmembrane component;Respiratory burst NADPH oxidase;Ferric reductase NAD binding domain	-	-	-	K13447|RBOH; respiratory burst oxidase [EC:1.6.3.- 1.11.1.-]	ko04016(Environmental Information Processing);ko04626(Organismal Systems)
TR2704_c0_g1	463.46	2.33	7.5508	7.5466e-11	9.4122e-08	-	-	Collagen triple helix repeat (20 copies);Collagen triple helix repeat (20 copies)	-	-	-	-	-
TR367_c0_g1	11703.5	226.32	5.6911	8.2385e-11	1.0213e-07	PREDICTED: uncharacterized protein LOC101301654 [Fragaria vesca subsp. vesca]	Oil body-associated protein 2A OS=Arabidopsis thaliana OX=3702 GN=OBAP2A PE=2 SV=1	Protein of unknown function (DUF1264)	-	-	-	-	-
TR2787_c0_g1	741.55	6.36	6.8759	8.4651e-11	1.0431e-07	-	-	-	-	-	-	-	-
TR8725_c0_g1	3337.79	125.43	4.7321	8.5764e-11	1.0506e-07	PREDICTED: probable F-box protein At5g04010 [Fragaria vesca subsp. vesca]	-	-	-	-	-	-	-
TR15577_c0_g1	521.64	7.45	6.125	8.6847e-11	1.0575e-07	PREDICTED: (-)-germacrene D synthase-like [Fragaria vesca subsp. vesca]	(-)-germacrene D synthase OS=Vitis vinifera OX=29760 GN=VIT_19s0014g04930 PE=1 SV=1	Terpene synthase, N-terminal domain;Terpene synthase family, metal binding domain	-	-	-	K15803|GERD; (-)-germacrene D synthase [EC:4.2.3.75]	ko00909(Metabolism)
TR3452_c0_g1	1009.49	28774.9	-4.833	9.1196e-11	1.104e-07	PREDICTED: uncharacterized protein LOC101311556 [Fragaria vesca subsp. vesca]	18.5 kDa class I heat shock protein OS=Glycine max OX=3847 GN=HSP18.5-C PE=3 SV=1	Domain of unknown function (DUF4371);Hsp20/alpha crystallin family	-	-	-	-	-
TR1087_c1_g1	756.45	4.83	7.3094	9.181e-11	1.1049e-07	-	-	-	-	-	-	-	-
TR731_c0_g1	289.37	2.28	7.0055	9.563e-11	1.1442e-07	-	-	-	-	-	-	-	-
TR1695_c0_g1	722.51	6.82	6.7635	1.0584e-10	1.259e-07	-	-	-	-	-	-	-	-
TR3184_c0_g1	786.22	35.13	4.4837	1.0964e-10	1.2967e-07	PREDICTED: flavonol synthase 3-like [Fragaria vesca subsp. vesca]	Protein DMR6-LIKE OXYGENASE 2 OS=Arabidopsis thaliana OX=3702 GN=DLO2 PE=2 SV=1	2OG-Fe(II) oxygenase superfamily;non-haem dioxygenase in morphine synthesis N-terminal	-	-	-	-	-
TR10698_c0_g1	277.87	3.58	6.2813	1.1038e-10	1.298e-07	PREDICTED: LOW QUALITY PROTEIN: uncharacterized protein LOC101315265 [Fragaria vesca subsp. vesca]	-	-	-	-	-	-	-
TR10786_c0_g1	382.82	3.18	6.9316	1.1261e-10	1.3168e-07	putative LIM protein [Hottentotta judaicus]	Adenylyltransferase and sulfurtransferase MOCS3 OS=Oryza sativa subsp. japonica OX=39947 GN=MOCS3 PE=3 SV=1	LIM domain	-	-	-	-	-
TR21676_c0_g1	523.68	4.61	6.8468	1.2322e-10	1.4327e-07	-	-	-	-	-	-	-	-
TR278_c0_g1	949.59	7.38	6.9871	1.2629e-10	1.4601e-07	PREDICTED: dirigent protein 1-like [Fragaria vesca subsp. vesca]	-	-	-	-	-	-	-
TR42_c0_g1	334.89	7.18	5.5176	1.3099e-10	1.506e-07	PREDICTED: developmental protein SEPALLATA 1 [Fragaria vesca subsp. vesca]|AAO49380.1 MADS-RIN-like protein [Fragaria x ananassa]	Developmental protein SEPALLATA 1 OS=Arabidopsis thaliana OX=3702 GN=SEP1 PE=1 SV=2	K-box region;SRF-type transcription factor (DNA-binding and dimerisation domain)	-	-	-	-	-
TR9928_c0_g2	286.67	2.29	6.8799	1.3425e-10	1.5349e-07	probable disease resistance protein RPP1 [Rosa chinensis]	TMV resistance protein N OS=Nicotiana glutinosa OX=35889 GN=N PE=1 SV=1	TIR domain;TIR domain	-	-	-	-	-
TR32163_c2_g1	24.91	756.12	-4.9211	1.4152e-10	1.6091e-07	heat shock protein 90 [Solanum lycopersicum]	Heat shock protein 83 OS=Ipomoea nil OX=35883 GN=HSP83A PE=2 SV=1	-	-	-	-	K04079|HSP90A, htpG; molecular chaperone HtpG	ko04141(Genetic Information Processing);ko04151(Environmental Information Processing);ko04217(Cellular Processes);ko04612(Organismal Systems);ko04621(Organismal Systems);ko04626(Organismal Systems);ko04657(Organismal Systems);ko04659(Organismal Systems);ko04914(Organismal Systems);ko04915(Organismal Systems)
TR12929_c0_g1	437.18	1.71	8.0271	1.4376e-10	1.6166e-07	-	-	-	-	-	-	-	-
TR22151_c0_g2	187.72	1.45	6.9094	1.4339e-10	1.6166e-07	putative protein kinase RLK-Pelle-CrRLK1L-1 family [Rosa chinensis]	Receptor-like protein kinase FERONIA OS=Arabidopsis thaliana OX=3702 GN=FER PE=1 SV=1	Di-glucose binding within endoplasmic reticulum;Carbohydrate-binding protein of the ER	-	-	-	-	-
TR8101_c0_g1	9.74	708.94	-6.19	1.5166e-10	1.6962e-07	PREDICTED: TMV resistance protein N-like [Fragaria vesca subsp. vesca]	TMV resistance protein N OS=Nicotiana glutinosa OX=35889 GN=N PE=1 SV=1	AAA domain;Leucine Rich repeats (2 copies);Leucine rich repeat;NB-ARC domain;TIR domain;TIR domain	-	-	-	K14497|PP2C; protein phosphatase 2C [EC:3.1.3.16]	ko04016(Environmental Information Processing);ko04075(Environmental Information Processing)
TR730_c0_g1	1779.31	16.05	6.7832	1.8157e-10	2.0197e-07	PREDICTED: ent-copalyl diphosphate synthase, chloroplastic-like [Fragaria vesca subsp. vesca]	Ent-copalyl diphosphate synthase, chloroplastic OS=Pisum sativum OX=3888 PE=2 SV=1	Terpene synthase, N-terminal domain;Terpene synthase family, metal binding domain	-	-	-	K04120|E5.5.1.13; ent-copalyl diphosphate synthase [EC:5.5.1.13]	ko00904(Metabolism);ko01100(Metabolism);ko01110(Metabolism)
TR41882_c1_g1	0	31.08	-20.5613	2.1745e-10	2.4059e-07	hypothetical protein SNOG_08294 [Parastagonospora nodorum SN15]|EAT84570.1 hypothetical protein SNOG_08294 [Parastagonospora nodorum SN15]	-	Cytochrome c/c1 heme lyase	-	-	-	K01764|HCCS; cytochrome c heme-lyase [EC:4.4.1.17]	ko00860(Metabolism)
TR9114_c0_g1	1864.18	38.02	5.607	2.2353e-10	2.46e-07	PREDICTED: uncharacterized protein LOC101293815 [Fragaria vesca subsp. vesca]|XP_011468941.1 PREDICTED: uncharacterized protein LOC101293815 [Fragaria vesca subsp. vesca]	-	Lipase (class 3)	-	-	-	-	-
TR1807_c0_g1	939.55	13.73	6.0796	2.3299e-10	2.5503e-07	PREDICTED: uncharacterized protein LOC101295546 [Fragaria vesca subsp. vesca]	-	alpha/beta hydrolase fold;Alpha/beta hydrolase family;Serine aminopeptidase, S33	-	-	-	-	-
TR4238_c0_g1	6216.47	75.02	6.37	2.5129e-10	2.7362e-07	PREDICTED: laccase-4-like [Fragaria vesca subsp. vesca]	Laccase-4 OS=Arabidopsis thaliana OX=3702 GN=IRX12 PE=2 SV=2	Multicopper oxidase;Multicopper oxidase;Multicopper oxidase	-	-	-	-	-
TR38068_c2_g1	12235.9	96.21	6.9897	2.6186e-10	2.8362e-07	PREDICTED: legumin B-like [Fragaria vesca subsp. vesca]	13S globulin basic chain OS=Fagopyrum esculentum OX=3617 PE=1 SV=1	-	-	-	-	-	-
TR744_c0_g1	1541.56	35389.4	-4.5208	2.6875e-10	2.8956e-07	PREDICTED: CCAAT/enhancer-binding protein zeta [Fragaria vesca subsp. vesca]	17.4 kDa class III heat shock protein OS=Arabidopsis thaliana OX=3702 GN=HSP17.4B PE=2 SV=1	CBF/Mak21 family;Hsp20/alpha crystallin family	-	-	-	-	-
TR2374_c0_g1	98.85	2231.68	-4.4964	2.7125e-10	2.9073e-07	PREDICTED: dnaJ homolog subfamily B member 3 [Fragaria vesca subsp. vesca]	DnaJ protein ERDJ3B OS=Arabidopsis thaliana OX=3702 GN=ERDJ3B PE=1 SV=1	-	-	-	-	-	-
TR120424_c0_g1	0	33.99	-20.6871	2.771e-10	2.9094e-07	hypothetical protein PENSPDRAFT_656479 [Peniophora sp. CONT]	Valine--tRNA ligase, mitochondrial 1 OS=Arabidopsis thaliana OX=3702 GN=TWN2 PE=1 SV=2	Anticodon-binding domain of tRNA;tRNA synthetases class I (I, L, M and V)	-	-	-	K01873|VARS, valS; valyl-tRNA synthetase [EC:6.1.1.9]	ko00970(Genetic Information Processing)
TR12331_c0_g1	208.13	3.13	6.0845	2.7538e-10	2.9094e-07	PREDICTED: ninja-family protein 3-like [Fragaria vesca subsp. vesca]	Ninja-family protein 3 OS=Zea mays OX=4577 PE=2 SV=1	TPL-binding domain in jasmonate signalling	-	-	-	-	-
TR20141_c0_g1	0	33.99	-20.6871	2.771e-10	2.9094e-07	-	-	-	-	-	-	-	-
TR96525_c0_g1	0	33.99	-20.6871	2.771e-10	2.9094e-07	GrpE-domain-containing protein [Peniophora sp. CONT]	GrpE protein homolog 2, mitochondrial OS=Arabidopsis thaliana OX=3702 GN=Mge2 PE=1 SV=1	GrpE	-	molecular_function;binding	-	-	-
TR11092_c0_g1	10803.1	90.78	6.8931	2.8832e-10	2.9967e-07	PREDICTED: LOW QUALITY PROTEIN: 12S seed storage protein CRA1-like [Fragaria vesca subsp. vesca]	Glycinin G2 OS=Glycine max OX=3847 GN=Gy2 PE=1 SV=2	-	-	-	-	-	-
TR15142_c0_g1	625.44	4.44	7.0781	2.8783e-10	2.9967e-07	PREDICTED: WAT1-related protein At1g25270-like [Fragaria vesca subsp. vesca]	WAT1-related protein At1g25270 OS=Arabidopsis thaliana OX=3702 GN=At1g25270 PE=2 SV=1	EamA-like transporter family	-	-	-	-	-
TR818_c0_g1	4090.78	62.08	6.0393	2.9255e-10	3.0253e-07	PREDICTED: late embryogenesis abundant protein D-34-like [Fragaria vesca subsp. vesca]	Late embryogenesis abundant protein D-34 OS=Gossypium hirsutum OX=3635 PE=3 SV=1	Seed maturation protein	-	-	-	-	-
TR106068_c2_g1	4220.9	37.81	6.799	2.9694e-10	3.0554e-07	PREDICTED: legumin B-like [Fragaria vesca subsp. vesca]	Legumin B OS=Gossypium hirsutum OX=3635 GN=LEGB PE=2 SV=1	-	-	-	-	-	-
TR23818_c0_g1	1099.87	64.83	4.0837	3.0063e-10	3.0779e-07	PREDICTED: uncharacterized acetyltransferase At3g50280-like [Fragaria vesca subsp. vesca]	Uncharacterized acetyltransferase At3g50280 OS=Arabidopsis thaliana OX=3702 GN=At3g50280 PE=3 SV=1	Transferase family	-	-	-	-	-
TR129153_c0_g1	0	32.74	-20.6351	3.1912e-10	3.1573e-07	-	-	-	-	-	-	-	-
TR140983_c0_g1	0	32.74	-20.6351	3.1912e-10	3.1573e-07	40 kDa cyclophilin [Peniophora sp. CONT]	Peptidyl-prolyl cis-trans isomerase CYP40 OS=Arabidopsis thaliana OX=3702 GN=CYP40 PE=2 SV=1	Cyclophilin type peptidyl-prolyl cis-trans isomerase/CLD;Tetratricopeptide repeat	-	-	-	K05864|PPID, CYPD; peptidyl-prolyl isomerase D [EC:5.2.1.8]	ko04217(Cellular Processes);ko04218(Cellular Processes)
TR147469_c0_g1	0	32.74	-20.6351	3.1912e-10	3.1573e-07	hypothetical protein PENSPDRAFT_586452 [Peniophora sp. CONT]	-	Ser-Thr-rich glycosyl-phosphatidyl-inositol-anchored membrane family	-	-	-	-	-
TR178450_c0_g1	0	32.74	-20.6351	3.1912e-10	3.1573e-07	hypothetical protein PENSPDRAFT_587727 [Peniophora sp. CONT]	-	-	-	-	-	-	-
TR30893_c0_g1	66564	567.4	6.8739	3.1363e-10	3.1573e-07	PREDICTED: legumin B-like [Fragaria vesca subsp. vesca]	13S globulin seed storage protein 2 OS=Fagopyrum esculentum OX=3617 GN=FA18 PE=2 SV=1	Cupin	-	-	-	-	-
TR49996_c0_g1	0	32.74	-20.6351	3.1912e-10	3.1573e-07	hypothetical protein PENSPDRAFT_573114 [Peniophora sp. CONT]	-	-	-	-	-	-	-
TR61308_c0_g1	0	32.74	-20.6351	3.1912e-10	3.1573e-07	hypothetical protein PENSPDRAFT_749532 [Peniophora sp. CONT]	-	Response regulator receiver domain	-	-	-	-	-
TR123729_c0_g1	0	33.16	-20.6182	3.2551e-10	3.1747e-07	hypothetical protein PENSPDRAFT_502472 [Peniophora sp. CONT]	-	-	-	-	-	-	-
TR134516_c0_g1	0	33.16	-20.6182	3.2551e-10	3.1747e-07	-	-	-	-	-	-	-	-
TR57603_c0_g1	0	33.16	-20.6182	3.2551e-10	3.1747e-07	hypothetical protein DM02DRAFT_633865 [Periconia macrospinosa]	-	-	-	-	-	-	-
TR10393_c0_g1	274.83	1.49	7.4683	3.2723e-10	3.1764e-07	adult-specific rigid cuticular protein 15.7-like [Varroa destructor]|XP_022707376.1 cuticle protein 10.9-like [Varroa jacobsoni]	-	Insect cuticle protein	-	-	-	-	-
TR125396_c0_g1	0	32.33	-20.6174	3.3502e-10	3.1771e-07	hypothetical protein PENSPDRAFT_640556 [Peniophora sp. CONT]	-	Ubiquinol-cytochrome C chaperone	-	-	-	-	-
TR15472_c0_g1	0	32.33	-20.6174	3.3502e-10	3.1771e-07	-	-	-	-	-	-	-	-
TR178344_c0_g1	0	32.33	-20.6174	3.3502e-10	3.1771e-07	cytochrome P450 [Peniophora sp. CONT]	Cytochrome P450 709B1 OS=Arabidopsis thaliana OX=3702 GN=CYP709B1 PE=2 SV=1	Cytochrome P450	-	-	-	-	-
TR60794_c0_g2	0	32.33	-20.6174	3.3502e-10	3.1771e-07	MFS general substrate transporter [Peniophora sp. CONT]	-	Major Facilitator Superfamily	-	-	-	-	-
TR94387_c0_g1	459.67	7.89	5.8456	3.3294e-10	3.1771e-07	-	-	-	-	-	-	-	-
TR24361_c0_g1	738.7	20.3	5.1721	3.4058e-10	3.2151e-07	PREDICTED: shikimate O-hydroxycinnamoyltransferase-like [Fragaria vesca subsp. vesca]	Acyl transferase 9 OS=Oryza sativa subsp. japonica OX=39947 GN=AT9 PE=2 SV=1	Transferase family	-	-	-	-	-
TR127723_c0_g1	3216.14	11.34	8.1346	3.4227e-10	3.2163e-07	-	-	-	-	-	-	-	-
TR17671_c0_g1	167.76	1.37	6.7944	3.5317e-10	3.3036e-07	PREDICTED: TMV resistance protein N-like [Fragaria vesca subsp. vesca]	-	-	-	-	-	-	-
TR123082_c0_g1	0	31.5	-20.5815	3.701e-10	3.3553e-07	argininosuccinate synthetase, partial [Peniophora sp. CONT]	Argininosuccinate synthase, chloroplastic OS=Arabidopsis thaliana OX=3702 GN=At4g24830 PE=1 SV=3	Arginosuccinate synthase	-	-	-	K01940|argG, ASS1; argininosuccinate synthase [EC:6.3.4.5]	ko00220(Metabolism);ko00250(Metabolism);ko01100(Metabolism);ko01110(Metabolism);ko01230(Metabolism)
TR161753_c0_g1	0	31.5	-20.5815	3.701e-10	3.3553e-07	carboxypeptidase S [Peniophora sp. CONT]	-	Peptidase dimerisation domain;Peptidase family M20/M25/M40	-	-	-	-	-
TR168485_c0_g1	0	31.5	-20.5815	3.701e-10	3.3553e-07	cofactor-independent phosphoglycerate mutase [Peniophora sp. CONT]	2,3-bisphosphoglycerate-independent phosphoglycerate mutase (Fragment) OS=Prunus dulcis OX=3755 PE=2 SV=1	BPG-independent PGAM N-terminus (iPGM_N);Metalloenzyme superfamily;Sulfatase	-	-	-	K15633|gpmI; 2,3-bisphosphoglycerate-independent phosphoglycerate mutase [EC:5.4.2.12]	ko00010(Metabolism);ko00260(Metabolism);ko00680(Metabolism);ko01100(Metabolism);ko01110(Metabolism);ko01120(Metabolism);ko01200(Metabolism);ko01230(Metabolism)
TR183460_c0_g1	0	31.5	-20.5815	3.701e-10	3.3553e-07	glycoside hydrolase family 13 protein [Peniophora sp. CONT]	-	Alpha amylase, C-terminal all-beta domain	-	-	-	-	-
TR2723_c1_g1	10293.5	80.26	7.0034	3.6457e-10	3.3553e-07	PREDICTED: 17.1 kDa class II heat shock protein-like [Fragaria vesca subsp. vesca]	17.1 kDa class II heat shock protein OS=Pisum sativum OX=3888 GN=HSP17.7 PE=1 SV=1	Hsp20/alpha crystallin family	-	-	-	K13993|HSP20; HSP20 family protein	ko04141(Genetic Information Processing)
TR31601_c0_g2	0	31.5	-20.5815	3.701e-10	3.3553e-07	hypothetical protein SNOG_12303 [Parastagonospora nodorum SN15]|EAT80116.2 hypothetical protein SNOG_12303 [Parastagonospora nodorum SN15]	-	-	-	-	-	-	-
TR42671_c0_g1	0	31.5	-20.5815	3.701e-10	3.3553e-07	catalase-peroxidase [Coniochaeta ligniaria NRRL 30616]	-	Peroxidase	-	molecular_function;catalytic activity;oxidoreductase activity	-	K03782|katG; catalase-peroxidase [EC:1.11.1.21]	ko00360(Metabolism);ko00380(Metabolism);ko00940(Metabolism);ko00983(Metabolism);ko01100(Metabolism);ko01110(Metabolism)
TR11672_c0_g1	62.24	1145.96	-4.2025	3.9892e-10	3.5849e-07	-	-	-	-	-	-	-	-
TR6265_c0_g1	2550.96	18.26	7.1196	3.9756e-10	3.5849e-07	PREDICTED: 1-aminocyclopropane-1-carboxylate oxidase homolog 1-like [Fragaria vesca subsp. vesca]	1-aminocyclopropane-1-carboxylate oxidase homolog 1 OS=Arabidopsis thaliana OX=3702 GN=At1g06620 PE=2 SV=1	2OG-Fe(II) oxygenase superfamily;non-haem dioxygenase in morphine synthesis N-terminal	-	-	-	-	-
TR123046_c0_g1	0	30.67	-20.5401	4.1553e-10	3.6081e-07	hypothetical protein PENSPDRAFT_579042 [Peniophora sp. CONT]	-	-	-	-	-	-	-
TR173030_c0_g1	0	30.67	-20.5401	4.1553e-10	3.6081e-07	MFS polyamine transporter [Peniophora sp. CONT]	-	Major Facilitator Superfamily	-	-	-	-	-
TR24416_c0_g2	0	30.67	-20.5401	4.1553e-10	3.6081e-07	-	-	-	-	-	-	-	-
TR28233_c0_g1	0	30.67	-20.5401	4.1553e-10	3.6081e-07	HIRA-interacting protein 5 [Stereum hirsutum FP-91666 SS1]|EIM92115.1 HIRA-interacting protein 5 [Stereum hirsutum FP-91666 SS1]	NifU-like protein 4, mitochondrial OS=Arabidopsis thaliana OX=3702 GN=NIFU4 PE=2 SV=1	Scaffold protein Nfu/NifU N terminal;NifU-like domain	-	-	-	-	-
TR33169_c0_g1	0	30.67	-20.5401	4.1553e-10	3.6081e-07	Nop-domain-containing protein [Peniophora sp. CONT]	-	snoRNA binding domain, fibrillarin	-	-	-	K14564|NOP56; nucleolar protein 56	ko03008(Genetic Information Processing)
TR43522_c0_g1	0	30.67	-20.5401	4.1553e-10	3.6081e-07	Pre protein translocase Sec Sec61-beta subunit [Peniophora sp. CONT]	-	-	-	-	-	K09481|SEC61B, SBH2; protein transport protein SEC61 subunit beta	ko03060(Genetic Information Processing);ko04141(Genetic Information Processing);ko04145(Cellular Processes)
TR51122_c0_g1	0	30.67	-20.5401	4.1553e-10	3.6081e-07	hypothetical protein PENSPDRAFT_748866 [Peniophora sp. CONT]	-	-	-	-	-	-	-
TR62914_c0_g2	313.5	0.48	9.1877	4.1435e-10	3.6081e-07	paramyosin-like protein 2 [Leptotrombidium deliense]	-	Myosin tail	-	-	-	K10352|MYH9s; myosin heavy chain 9/10/11/14	ko04270(Organismal Systems);ko04530(Cellular Processes);ko04810(Cellular Processes)
TR141780_c0_g1	0	30.26	-20.525	4.3482e-10	3.6523e-07	MFS polyamine transporter [Peniophora sp. CONT]	-	Major Facilitator Superfamily	-	-	cellular_component;membrane	-	-
TR143600_c0_g1	0	30.26	-20.525	4.3482e-10	3.6523e-07	hypothetical protein K445DRAFT_75425 [Daldinia sp. EC12]	-	bZIP transcription factor;Basic region leucine zipper	-	-	-	K09051|SKO1, ATF1, PCR1; ATF/CREB family transcription factor	ko04011(Environmental Information Processing)
TR14676_c1_g1	0	30.26	-20.525	4.3482e-10	3.6523e-07	heat shock protein 70 [Peniophora sp. CONT]	Luminal-binding protein OS=Solanum lycopersicum OX=4081 PE=2 SV=1	Hsp70 protein;NAD-specific glutamate dehydrogenase	-	-	-	K09490|HSPA5, BIP; endoplasmic reticulum chaperone BiP [EC:3.6.4.10]	ko03060(Genetic Information Processing);ko04141(Genetic Information Processing);ko04612(Organismal Systems);ko04918(Organismal Systems)
TR149275_c0_g1	0	30.26	-20.525	4.3482e-10	3.6523e-07	hypothetical protein PFICI_13771 [Pestalotiopsis fici W106-1]|ETS73905.1 hypothetical protein PFICI_13771 [Pestalotiopsis fici W106-1]	-	-	-	-	cellular_component;extracellular region	-	-
TR150193_c0_g1	0	30.26	-20.525	4.3482e-10	3.6523e-07	GroES-like protein [Peniophora sp. CONT]	Probable mannitol dehydrogenase OS=Fragaria ananassa OX=3747 GN=CAD PE=2 SV=1	Alcohol dehydrogenase GroES-like domain;Zinc-binding dehydrogenase	-	-	-	K13953|adhP; alcohol dehydrogenase, propanol-preferring [EC:1.1.1.1]	ko00010(Metabolism);ko00071(Metabolism);ko00350(Metabolism);ko00620(Metabolism);ko00625(Metabolism);ko00626(Metabolism);ko00830(Metabolism);ko00980(Metabolism);ko00982(Metabolism);ko01100(Metabolism);ko01110(Metabolism);ko01120(Metabolism);ko01220(Metabolism)
TR16727_c0_g1	0	30.26	-20.525	4.3482e-10	3.6523e-07	-	-	Zinc knuckle;Zinc knuckle;Zinc knuckle	-	-	-	-	-
TR169075_c0_g1	0	30.26	-20.525	4.3482e-10	3.6523e-07	hypothetical protein PENSPDRAFT_654817 [Peniophora sp. CONT]	-	-	-	-	-	-	-
TR87657_c0_g1	0	30.26	-20.525	4.3482e-10	3.6523e-07	ABC1-domain-containing protein [Peniophora sp. CONT]	-	ABC1 family	-	-	-	-	-
TR187196_c0_g1	0	29.84	-20.5031	4.6131e-10	3.7973e-07	related to extracellular dioxygenase [Phialocephala subalpina]	-	Dioxygenase	-	-	-	-	-
TR63561_c0_g1	0	29.84	-20.5031	4.6131e-10	3.7973e-07	endoplasmic reticulum Ca-transporting P-type ATPase [Peniophora sp. CONT]	Probable manganese-transporting ATPase PDR2 OS=Arabidopsis thaliana OX=3702 GN=PDR2 PE=1 SV=1	-	-	-	-	-	-
TR71370_c0_g1	0	29.84	-20.5031	4.6131e-10	3.7973e-07	Protein disulfide-isomerase erp38 [Pestalotiopsis fici W106-1]|ETS80333.1 Protein disulfide-isomerase erp38 [Pestalotiopsis fici W106-1]	Probable protein disulfide-isomerase A6 OS=Medicago sativa OX=3879 PE=2 SV=1	Endoplasmic reticulum protein ERp29, C-terminal domain;OST3 / OST6 family, transporter family;Thioredoxin;Thioredoxin-like domain	biological_process;cellular process;cellular homeostasis;homeostatic process;regulation of biological process;regulation of cellular process;biological regulation;regulation of biological quality;cell redox homeostasis	molecular_function;catalytic activity;isomerase activity	intracellular;cellular_component;cell;cytoplasm;intracellular membrane-bounded organelle;endomembrane system;organelle;membrane-bounded organelle;intracellular organelle;intracellular part;cytoplasmic part;cell part;endoplasmic reticulum	K09584|PDIA6, TXNDC7; protein disulfide-isomerase A6 [EC:5.3.4.1]	ko04141(Genetic Information Processing)
TR72275_c0_g1	0	29.84	-20.5031	4.6131e-10	3.7973e-07	hypothetical protein PENSPDRAFT_594621 [Peniophora sp. CONT]	-	RNA recognition motif. (a.k.a. RRM, RBD, or RNP domain)	-	-	-	-	-
TR8815_c0_g1	596.7	24.85	4.5747	4.5785e-10	3.7973e-07	PREDICTED: protein STRICTOSIDINE SYNTHASE-LIKE 10-like [Fragaria vesca subsp. vesca]	Protein STRICTOSIDINE SYNTHASE-LIKE 10 OS=Arabidopsis thaliana OX=3702 GN=SSL10 PE=2 SV=1	SMP-30/Gluconolaconase/LRE-like region;Strictosidine synthase	-	-	-	-	-
TR33011_c0_g1	219.24	4.08	5.7196	4.7799e-10	3.919e-07	PREDICTED: uncharacterized protein LOC101298542 [Fragaria vesca subsp. vesca]	-	-	-	-	-	-	-
TR1139_c1_g1	812.89	27.36	4.8885	5.0599e-10	4.0322e-07	PREDICTED: transcription factor TGA5 [Fragaria vesca subsp. vesca]	Protein DOG1-like 3 OS=Arabidopsis thaliana OX=3702 GN=DOGL3 PE=2 SV=1	Seed dormancy control	-	-	-	-	-
TR169091_c0_g1	0	33.57	-20.3803	5.1139e-10	4.0322e-07	L-lysine 6-monooxygenase (NADPH-requiring)-domain-containing protein [Pseudomassariella vexata]	-	L-lysine 6-monooxygenase (NADPH-requiring)	-	-	intracellular;cellular_component;cell;intracellular part;cell part;cytoplasm	-	-
TR2670_c21_g1	0	33.57	-20.3803	5.1139e-10	4.0322e-07	hypothetical protein IQ06DRAFT_254740 [Stagonospora sp. SRC1lsM3a]	-	Domain of unknown function (DUF4360)	-	-	-	-	-
TR29420_c0_g1	0	33.57	-20.3803	5.1139e-10	4.0322e-07	-	-	-	-	-	-	-	-
TR3810_c0_g2	4.99	302.37	-5.9223	4.9971e-10	4.0322e-07	PREDICTED: heat shock protein 83-like [Fragaria vesca subsp. vesca]	Heat shock protein 90-4 OS=Arabidopsis thaliana OX=3702 GN=HSP90-4 PE=1 SV=1	Histidine kinase-, DNA gyrase B-, and HSP90-like ATPase	-	-	-	K04079|HSP90A, htpG; molecular chaperone HtpG	ko04141(Genetic Information Processing);ko04151(Environmental Information Processing);ko04217(Cellular Processes);ko04612(Organismal Systems);ko04621(Organismal Systems);ko04626(Organismal Systems);ko04657(Organismal Systems);ko04659(Organismal Systems);ko04914(Organismal Systems);ko04915(Organismal Systems)
TR38768_c0_g1	432.45	4.47	6.5731	4.9457e-10	4.0322e-07	major storage protein, partial [Fragaria x ananassa]	Vicilin-like antimicrobial peptides 2-3 (Fragment) OS=Macadamia integrifolia OX=60698 GN=AMP2-3 PE=1 SV=1	-	-	-	-	-	-
TR42500_c0_g1	0	33.57	-20.3803	5.1139e-10	4.0322e-07	hypothetical protein PENSPDRAFT_329493 [Peniophora sp. CONT]	-	-	-	-	-	-	-
TR54109_c0_g1	0	33.57	-20.3803	5.1139e-10	4.0322e-07	succinate dehydrogenase cytochrome b560 subunit [Peniophora sp. CONT]	-	Succinate dehydrogenase/Fumarate reductase transmembrane subunit	-	-	-	K00236|SDHC, SDH3; succinate dehydrogenase (ubiquinone) cytochrome b560 subunit	ko00020(Metabolism);ko00190(Metabolism);ko01100(Metabolism);ko01110(Metabolism);ko01120(Metabolism);ko01200(Metabolism);ko04714(Organismal Systems)
TR90639_c0_g2	0	33.57	-20.3803	5.1139e-10	4.0322e-07	glycoside hydrolase family 38 protein [Peniophora sp. CONT]	-	Glycosyl hydrolases family 38 C-terminal domain	-	-	-	K01191|MAN2C1; alpha-mannosidase [EC:3.2.1.24]	ko00511(Metabolism)
TR94598_c0_g2	0	33.57	-20.3803	5.1139e-10	4.0322e-07	hypothetical protein TRIVIDRAFT_51854 [Trichoderma virens Gv29-8]|EHK21206.1 hypothetical protein TRIVIDRAFT_51854 [Trichoderma virens Gv29-8]	-	-	-	-	cellular_component;membrane	-	-
TR1_c0_g1	970040	7187.97	7.0763	5.2748e-10	4.1432e-07	PREDICTED: 12S seed storage protein CRA1-like [Fragaria vesca subsp. vesca]	12S seed storage protein CRA1 OS=Arabidopsis thaliana OX=3702 GN=CRA1 PE=1 SV=2	Cupin;Cupin domain	-	-	-	-	-
TR6076_c0_g1	6.46	239.72	-5.2085	5.5571e-10	4.3483e-07	putative RNA-directed DNA polymerase [Rosa chinensis]	Retrovirus-related Pol polyprotein from transposon TNT 1-94 OS=Nicotiana tabacum OX=4097 PE=2 SV=1	-	-	-	-	-	-
TR181737_c0_g1	500.55	11.06	5.5006	5.6769e-10	4.4252e-07	PREDICTED: annexin D4 [Fragaria vesca subsp. vesca]	Annexin D4 OS=Arabidopsis thaliana OX=3702 GN=ANN4 PE=1 SV=1	Annexin	-	-	-	-	-
TR194008_c0_g1	232.87	3.24	6.2494	6.2963e-10	4.8895e-07	-	-	-	-	-	-	-	-
TR9697_c0_g1	426.06	16.84	4.6535	6.4181e-10	4.9653e-07	PREDICTED: truncated transcription factor CAULIFLOWER A [Fragaria vesca subsp. vesca]|AFA42326.1 AP1-like transcription factor [Fragaria x ananassa]	Floral homeotic protein APETALA 1 C OS=Brassica oleracea var. botrytis OX=3715 GN=AP1C PE=2 SV=1	K-box region;SRF-type transcription factor (DNA-binding and dimerisation domain)	-	-	-	-	-
TR13640_c0_g1	5373.24	38.63	7.1152	6.4982e-10	5.0085e-07	PREDICTED: gibberellin 20 oxidase 1-like isoform X1 [Fragaria vesca subsp. vesca]	Gibberellin 20 oxidase 1 OS=Arabidopsis thaliana OX=3702 GN=GA20OX1 PE=2 SV=2	-	-	-	-	K05282|GA20ox; gibberellin-44 dioxygenase [EC:1.14.11.12]	ko00904(Metabolism);ko01100(Metabolism);ko01110(Metabolism)
TR10057_c0_g1	1455.96	79.93	4.1857	6.5414e-10	5.023e-07	monogalactosyldiacylglycerol synthase 2, chloroplastic [Rosa chinensis]|PRQ46278.1 putative monogalactosyldiacylglycerol synthase [Rosa chinensis]	Monogalactosyldiacylglycerol synthase 2, chloroplastic OS=Arabidopsis thaliana OX=3702 GN=MGD2 PE=1 SV=1	Glycosyltransferase family 28 C-terminal domain;Monogalactosyldiacylglycerol (MGDG) synthase	-	-	-	K03715|MGD; 1,2-diacylglycerol 3-beta-galactosyltransferase [EC:2.4.1.46]	ko00561(Metabolism);ko01100(Metabolism)
TR15266_c1_g1	146.95	1.17	6.8366	6.6468e-10	5.0799e-07	-	-	-	-	-	-	-	-
TR6641_c0_g1	532.63	8.3	5.9811	6.6649e-10	5.0799e-07	uncharacterized protein LOC112179317 isoform X1 [Rosa chinensis]	-	-	-	-	-	-	-
TR18255_c0_g2	257.99	1.67	7.1086	6.7218e-10	5.1044e-07	PREDICTED: probable disease resistance RPP8-like protein 2 isoform X1 [Fragaria vesca subsp. vesca]|XP_011469573.1 PREDICTED: probable disease resistance RPP8-like protein 2 isoform X1 [Fragaria vesca subsp. vesca]	Putative disease resistance protein At1g50180 OS=Arabidopsis thaliana OX=3702 GN=At1g50180 PE=3 SV=2	NB-ARC domain	-	-	-	-	-
TR21109_c0_g1	337.55	8.57	5.276	6.99e-10	5.2885e-07	PREDICTED: probable LRR receptor-like serine/threonine-protein kinase At4g36180 [Fragaria vesca subsp. vesca]	Probable LRR receptor-like serine/threonine-protein kinase At4g36180 OS=Arabidopsis thaliana OX=3702 GN=At4g36180 PE=1 SV=1	Leucine rich repeat N-terminal domain;Leucine Rich Repeat;Leucine Rich repeats (2 copies);Leucine rich repeat;Protein kinase domain;Protein tyrosine kinase	-	-	-	-	-
TR15524_c0_g1	1359.21	12.2	6.7904	7.2301e-10	5.4502e-07	PREDICTED: NAC domain-containing protein 43-like [Fragaria vesca subsp. vesca]	NAC domain-containing protein 43 OS=Arabidopsis thaliana OX=3702 GN=NAC043 PE=2 SV=2	No apical meristem (NAM) protein	-	-	-	-	-
TR8975_c0_g1	1627.86	52.14	4.9633	7.4109e-10	5.5661e-07	-	-	Late embryogenesis abundant protein	-	-	-	-	-
TR1023_c0_g1	172.24	1.42	6.9636	7.8234e-10	5.8545e-07	-	-	-	-	-	-	-	-
TR12675_c0_g1	11.51	378.7	-5.039	8.0157e-10	5.9767e-07	-	-	-	-	-	-	-	-
TR7946_c3_g1	5054.7	30.75	7.3588	8.1871e-10	6.0824e-07	-	-	-	-	-	-	-	-
TR12435_c0_g2	391.21	4.62	6.38	9.1433e-10	6.7684e-07	-	-	-	-	-	-	-	-
TR3371_c0_g1	522.2	15062.5	-4.8501	9.5778e-10	7.0394e-07	PREDICTED: heat shock 22 kDa protein, mitochondrial isoform X1 [Fragaria vesca subsp. vesca]	23.6 kDa heat shock protein, mitochondrial OS=Arabidopsis thaliana OX=3702 GN=HSP23.6 PE=2 SV=1	Hsp20/alpha crystallin family	-	-	-	K13993|HSP20; HSP20 family protein	ko04141(Genetic Information Processing)
TR3838_c0_g1	299.27	5.3	5.7592	9.5631e-10	7.0394e-07	-	-	-	-	-	-	-	-
TR112170_c0_g1	295.97	2.28	7.0362	9.7772e-10	7.1604e-07	-	-	-	-	-	-	-	-
TR32975_c0_g1	10.29	306.85	-4.8967	9.9784e-10	7.2818e-07	uncharacterized protein LOC112182632 [Rosa chinensis]	-	-	-	-	-	-	-
TR124731_c0_g1	3220.67	22.5	7.158	1.0641e-09	7.738e-07	-	-	-	-	-	-	-	-
TR57939_c0_g1	320.7	3.31	6.5774	1.0727e-09	7.773e-07	PREDICTED: putative calcium-transporting ATPase 11, plasma membrane-type [Fragaria vesca subsp. vesca]|XP_011466838.1 PREDICTED: putative calcium-transporting ATPase 11, plasma membrane-type [Fragaria vesca subsp. vesca]	Calcium-transporting ATPase 4, plasma membrane-type OS=Arabidopsis thaliana OX=3702 GN=ACA4 PE=1 SV=1	Cation transport ATPase (P-type);Cation transporting ATPase, C-terminus;Cation transporter/ATPase, N-terminus;E1-E2 ATPase;haloacid dehalogenase-like hydrolase;haloacid dehalogenase-like hydrolase	-	-	-	-	-
TR10937_c0_g1	468.53	7.64	5.9224	1.1033e-09	7.9664e-07	PREDICTED: RING-H2 finger protein ATL54-like [Fragaria vesca subsp. vesca]	RING-H2 finger protein ATL54 OS=Arabidopsis thaliana OX=3702 GN=ATL54 PE=2 SV=2	Zinc finger, C3HC4 type (RING finger);Zinc finger, C3HC4 type (RING finger);RING-H2 zinc finger domain;RING-like zinc finger;Ring finger domain	-	-	-	-	-
TR5812_c0_g1	854.51	38.27	4.4852	1.1427e-09	8.2222e-07	PREDICTED: probable xyloglucan endotransglucosylase/hydrolase protein 32 [Fragaria vesca subsp. vesca]	Xyloglucan endotransglucosylase/hydrolase protein 31 OS=Arabidopsis thaliana OX=3702 GN=XTH31 PE=1 SV=2	Glycosyl hydrolases family 16	-	-	-	-	-
TR23903_c1_g1	153.13	0.48	8.147	1.1773e-09	8.4415e-07	-	-	-	-	-	-	-	-
TR12662_c0_g1	333.22	1.67	7.6406	1.2157e-09	8.5255e-07	-	-	-	-	-	-	-	-
TR14628_c1_g2	0	31.91	-19.9503	1.2304e-09	8.5255e-07	hypothetical protein PFICI_13789 [Pestalotiopsis fici W106-1]|ETS73923.1 hypothetical protein PFICI_13789 [Pestalotiopsis fici W106-1]	Protein LIFEGUARD 3 OS=Arabidopsis thaliana OX=3702 GN=LFG3 PE=2 SV=1	Inhibitor of apoptosis-promoting Bax1	cell death;programmed cell death;biological_process;cellular process;signal transduction;intracellular signal transduction;cell communication;second-messenger-mediated signaling;signaling;regulation of biological process;regulation of cellular process;response to stimulus;cellular response to stimulus;biological regulation;response to unfolded protein;response to stress;response to organic substa…	-	intracellular;cellular_component;storage vacuole;lytic vacuole;membrane;vacuole;cell;cytoplasm;intracellular membrane-bounded organelle;endomembrane system;intrinsic component of membrane;organelle;membrane-bounded organelle;intracellular organelle;intracellular part;membrane part;cytoplasmic part;cell part;fungal-type vacuole;integral component of membrane;endoplasmic reticulum;mitochondrion	-	-
TR155258_c0_g1	0	31.91	-19.9503	1.2304e-09	8.5255e-07	-	-	-	-	-	-	-	-
TR161970_c0_g1	0	31.91	-19.9503	1.2304e-09	8.5255e-07	hypothetical protein PENSPDRAFT_735512 [Peniophora sp. CONT]	-	-	-	-	-	K03136|TFIIE1, GTF2E1, TFA1, tfe; transcription initiation factor TFIIE subunit alpha	ko03022(Genetic Information Processing)
TR164019_c0_g1	0	31.91	-19.9503	1.2304e-09	8.5255e-07	NADH dehydrogenase I, D subunit [Peniophora sp. CONT]	NADH-ubiquinone oxidoreductase 49 kDa subunit OS=Prototheca wickerhamii OX=3111 GN=NAD7 PE=3 SV=1	Respiratory-chain NADH dehydrogenase, 49 Kd subunit	-	-	-	K03935|NDUFS2; NADH dehydrogenase (ubiquinone) Fe-S protein 2 [EC:7.1.1.2]	ko00190(Metabolism);ko01100(Metabolism);ko04714(Organismal Systems);ko04723(Organismal Systems)
TR165410_c0_g1	0	31.91	-19.9503	1.2304e-09	8.5255e-07	hypothetical protein DL765_001345 [Monosporascus sp. GIB2]	-	-	-	-	-	-	-
TR175229_c0_g1	0	31.91	-19.9503	1.2304e-09	8.5255e-07	WD40 repeat-like protein [Peniophora sp. CONT]	LEC14B protein OS=Lithospermum erythrorhizon OX=34254 PE=2 SV=1	WD domain, G-beta repeat	-	-	-	-	-
TR175762_c0_g1	0	31.91	-19.9503	1.2304e-09	8.5255e-07	-	-	-	-	-	-	-	-
TR33602_c0_g1	0	31.91	-19.9503	1.2304e-09	8.5255e-07	hypothetical protein PENSPDRAFT_591864 [Peniophora sp. CONT]	-	UcrQ family	-	-	-	K00418|QCR8, UQCRQ; ubiquinol-cytochrome c reductase subunit 8	ko00190(Metabolism);ko01100(Metabolism);ko04260(Organismal Systems);ko04714(Organismal Systems)
TR53257_c0_g1	151.94	3.76	5.2926	1.197e-09	8.5255e-07	-	-	Ulp1 protease family, C-terminal catalytic domain	-	-	-	-	-
TR7946_c0_g1	336824	2533.22	7.0548	1.2426e-09	8.5808e-07	PREDICTED: vicilin-like antimicrobial peptides 2-3 [Fragaria vesca subsp. vesca]	-	Vicilin N terminal region;Vicilin N terminal region	-	-	-	-	-
TR3959_c0_g2	201.67	6656.69	-5.0445	1.3196e-09	9.0825e-07	heat shock protein 83 [Ricinus communis]|EEF49052.1 heat shock protein, putative [Ricinus communis]	Heat shock protein 90-1 OS=Arabidopsis thaliana OX=3702 GN=HSP90-1 PE=1 SV=3	Hsp90 protein	-	-	-	K04079|HSP90A, htpG; molecular chaperone HtpG	ko04141(Genetic Information Processing);ko04151(Environmental Information Processing);ko04217(Cellular Processes);ko04612(Organismal Systems);ko04621(Organismal Systems);ko04626(Organismal Systems);ko04657(Organismal Systems);ko04659(Organismal Systems);ko04914(Organismal Systems);ko04915(Organismal Systems)
TR80021_c1_g1	167282	1303.52	7.0036	1.3904e-09	9.538e-07	-	-	Vicilin N terminal region	-	-	-	-	-
TR32163_c1_g1	10.1	352.5	-5.1294	1.4348e-09	9.8094e-07	PREDICTED: heat shock protein 83 [Fragaria vesca subsp. vesca]	Heat shock protein 82 (Fragment) OS=Nicotiana tabacum OX=4097 GN=HSP82 PE=2 SV=1	Hsp90 protein	-	-	-	K04079|HSP90A, htpG; molecular chaperone HtpG	ko04141(Genetic Information Processing);ko04151(Environmental Information Processing);ko04217(Cellular Processes);ko04612(Organismal Systems);ko04621(Organismal Systems);ko04626(Organismal Systems);ko04657(Organismal Systems);ko04659(Organismal Systems);ko04914(Organismal Systems);ko04915(Organismal Systems)
TR32061_c0_g1	180.42	0.97	7.4278	1.474e-09	1.0044e-06	-	-	Chitin binding Peritrophin-A domain	-	-	-	-	-
TR14606_c0_g1	340.37	2.26	7.1899	1.5039e-09	1.0214e-06	PREDICTED: cytochrome P450 81E8-like [Fragaria vesca subsp. vesca]	Cytochrome P450 81E8 OS=Medicago truncatula OX=3880 GN=CYP81E8 PE=2 SV=1	Cytochrome P450	-	-	-	-	-
TR21270_c0_g1	208.02	1.6	6.9191	1.6978e-09	1.1493e-06	PREDICTED: protein FAR1-RELATED SEQUENCE 5-like [Fragaria vesca subsp. vesca]	-	-	-	-	-	-	-
TR986_c1_g1	693.34	6.81	6.6921	1.7421e-09	1.1755e-06	-	-	-	-	-	-	-	-
TR42244_c0_g2	10666.6	66.32	7.3284	1.7527e-09	1.1787e-06	PREDICTED: cruciferin PGCRURSE5-like [Fragaria vesca subsp. vesca]	12S seed storage globulin 2 OS=Avena sativa OX=4498 PE=3 SV=1	-	-	-	-	-	-
TR91301_c0_g1	138.97	1.45	6.475	1.7631e-09	1.1819e-06	basic leucine zipper 34-like [Rosa chinensis]|PRQ31102.1 putative transcription factor bZIP family [Rosa chinensis]	Basic leucine zipper 34 OS=Arabidopsis thaliana OX=3702 GN=BZIP34 PE=1 SV=1	bZIP transcription factor;Basic region leucine zipper	-	-	-	-	-
TR22499_c0_g1	2556.39	25.29	6.6504	1.8007e-09	1.2032e-06	-	-	-	-	-	-	-	-
TR80021_c0_g1	26707	218.39	6.9336	1.8436e-09	1.2278e-06	-	-	-	-	-	-	-	-
TR33879_c0_g1	275.45	1.73	7.4507	1.8716e-09	1.2424e-06	acetyl-coenzyme A synthetase, cytoplasmic-like [Crassostrea virginica]	Acetyl-coenzyme A synthetase, chloroplastic/glyoxysomal OS=Arabidopsis thaliana OX=3702 GN=ACS PE=1 SV=1	-	-	-	-	K01895|ACSS1_2, acs; acetyl-CoA synthetase [EC:6.2.1.1]	ko00010(Metabolism);ko00620(Metabolism);ko00630(Metabolism);ko00640(Metabolism);ko00680(Metabolism);ko00720(Metabolism);ko01100(Metabolism);ko01110(Metabolism);ko01120(Metabolism);ko01200(Metabolism)
TR24632_c0_g1	27.27	797.92	-4.869	1.8957e-09	1.2499e-06	PREDICTED: heat shock protein 83-like [Fragaria vesca subsp. vesca]	Heat shock protein 82 (Fragment) OS=Nicotiana tabacum OX=4097 GN=HSP82 PE=2 SV=1	Hsp90 protein	-	-	-	K04079|HSP90A, htpG; molecular chaperone HtpG	ko04141(Genetic Information Processing);ko04151(Environmental Information Processing);ko04217(Cellular Processes);ko04612(Organismal Systems);ko04621(Organismal Systems);ko04626(Organismal Systems);ko04657(Organismal Systems);ko04659(Organismal Systems);ko04914(Organismal Systems);ko04915(Organismal Systems)
TR2823_c0_g1	923.97	23164	-4.6479	1.8955e-09	1.2499e-06	PREDICTED: 26.5 kDa heat shock protein, mitochondrial-like [Fragaria vesca subsp. vesca]	26.5 kDa heat shock protein, mitochondrial OS=Arabidopsis thaliana OX=3702 GN=HSP26.5 PE=2 SV=1	Hsp20/alpha crystallin family	-	-	-	K13993|HSP20; HSP20 family protein	ko04141(Genetic Information Processing)
TR4082_c0_g1	120.1	4762.3	-5.3092	1.901e-09	1.2499e-06	heat shock protein 83-like [Rosa chinensis]|PRQ24619.1 putative Heat shock protein Hsp90 family [Rosa chinensis]	Heat shock protein 83 OS=Ipomoea nil OX=35883 GN=HSP83A PE=2 SV=1	Histidine kinase-, DNA gyrase B-, and HSP90-like ATPase;Histidine kinase-, DNA gyrase B-, and HSP90-like ATPase;Hsp90 protein	-	-	-	K04079|HSP90A, htpG; molecular chaperone HtpG	ko04141(Genetic Information Processing);ko04151(Environmental Information Processing);ko04217(Cellular Processes);ko04612(Organismal Systems);ko04621(Organismal Systems);ko04626(Organismal Systems);ko04657(Organismal Systems);ko04659(Organismal Systems);ko04914(Organismal Systems);ko04915(Organismal Systems)
TR14756_c0_g1	50307.9	377.01	7.0597	1.9479e-09	1.2766e-06	-	-	-	-	-	-	-	-
TR10831_c0_g1	217.71	0.48	8.6599	1.969e-09	1.2864e-06	clavaminate synthase-like protein At3g21360 [Rosa chinensis]|PRQ48896.1 putative TauD/TfdA-like domain-containing protein [Rosa chinensis]	-	-	-	-	-	-	-
TR61002_c0_g1	4.15	206.14	-5.6265	2.0386e-09	1.3276e-06	(S)-scoulerine 9-O-methyltransferase-like [Rosa chinensis]|PRQ29542.1 putative (S)-scoulerine 9-O-methyltransferase [Rosa chinensis]	(S)-scoulerine 9-O-methyltransferase OS=Coptis japonica OX=3442 GN=SMT PE=1 SV=1	Dimerisation domain;O-methyltransferase	-	-	-	K13066|COMT; caffeic acid 3-O-methyltransferase / acetylserotonin O-methyltransferase [EC:2.1.1.68 2.1.1.4]	ko00380(Metabolism);ko00940(Metabolism);ko01100(Metabolism);ko01110(Metabolism)
TR7240_c0_g1	119.55	2.77	5.4354	2.1205e-09	1.3766e-06	PREDICTED: sugar transporter ERD6-like 3 isoform X2 [Fragaria vesca subsp. vesca]	Sugar transporter ERD6-like 3 OS=Arabidopsis thaliana OX=3702 GN=SUGTL2 PE=2 SV=1	Major Facilitator Superfamily;Sugar (and other) transporter	-	-	-	-	-
TR33133_c0_g1	221.76	6.13	5.1388	2.2119e-09	1.4314e-06	hypothetical protein RchiOBHm_Chr7g0214861 [Rosa chinensis]	-	-	-	-	-	-	-
TR360_c0_g1	2008.54	115.59	4.1172	2.251e-09	1.4521e-06	PREDICTED: isoflavone 2&apos	Isoflavone 3&apos	Cytochrome P450	-	-	-	-	-
TR4577_c0_g1	3003.09	29.3	6.6725	2.3581e-09	1.5165e-06	putative pectinesterase [Rosa chinensis]	Probable pectinesterase/pectinesterase inhibitor 36 OS=Arabidopsis thaliana OX=3702 GN=PME36 PE=2 SV=2	Pectinesterase;Plant invertase/pectin methylesterase inhibitor	-	-	-	K01051|E3.1.1.11; pectinesterase [EC:3.1.1.11]	ko00040(Metabolism);ko01100(Metabolism);ko02020(Environmental Information Processing)
TR4929_c0_g1	369.64	3	7.013	2.3716e-09	1.5204e-06	PREDICTED: tropomyosin isoform X4 [Galendromus occidentalis]	-	Laminin Domain II;Tropomyosin;Tropomyosin like	-	-	-	-	-
TR15984_c0_g1	228.57	1.1	7.7069	2.4544e-09	1.5686e-06	ras-related protein Rab-39B-like [Centruroides sculpturatus]	Putative Ras-related protein RABA4e OS=Arabidopsis thaliana OX=3702 GN=RABA4E PE=5 SV=1	Ras family	-	-	-	K07925|RAB39B; Ras-related protein Rab-39B	ko04140(Cellular Processes)
TR3558_c0_g1	827.26	28	4.887	2.6022e-09	1.6579e-06	PREDICTED: methylesterase 1-like [Fragaria vesca subsp. vesca]	Polyneuridine-aldehyde esterase OS=Rauvolfia serpentina OX=4060 GN=PNAE PE=1 SV=1	-	-	-	-	-	-
TR136576_c0_g1	256.17	1.65	7.1819	2.6557e-09	1.6868e-06	-	-	-	-	-	-	-	-
TR9721_c0_g1	139.72	1.51	6.609	2.6746e-09	1.6936e-06	-	-	-	-	-	-	-	-
TR12831_c0_g1	248.63	2.63	6.5575	2.6847e-09	1.6948e-06	-	-	-	-	-	-	-	-
TR175_c0_g1	925.46	25095.5	-4.761	2.7208e-09	1.7123e-06	PREDICTED: heat shock cognate protein 80-like [Gossypium arboreum]	Heat shock protein 83 OS=Ipomoea nil OX=35883 GN=HSP83A PE=2 SV=1	Hsp90 protein	-	-	-	K04079|HSP90A, htpG; molecular chaperone HtpG	ko04141(Genetic Information Processing);ko04151(Environmental Information Processing);ko04217(Cellular Processes);ko04612(Organismal Systems);ko04621(Organismal Systems);ko04626(Organismal Systems);ko04657(Organismal Systems);ko04659(Organismal Systems);ko04914(Organismal Systems);ko04915(Organismal Systems)
TR23177_c0_g1	584.61	23.24	4.6635	2.9e-09	1.8195e-06	PREDICTED: zinc finger protein CONSTANS-LIKE 1 isoform X1 [Fragaria vesca subsp. vesca]	-	-	-	-	-	-	-
TR18651_c0_g1	625.2	11.56	5.7598	2.9249e-09	1.8295e-06	-	-	-	-	-	-	-	-
TR9912_c0_g1	1089.42	15.67	6.1028	2.9635e-09	1.848e-06	PREDICTED: glycine cleavage system H protein 2, mitochondrial-like [Fragaria vesca subsp. vesca]	Glycine cleavage system H protein 2, mitochondrial OS=Arabidopsis thaliana OX=3702 GN=GDH2 PE=2 SV=1	Glycine cleavage H-protein	-	-	-	K02437|gcvH, GCSH; glycine cleavage system H protein	ko00260(Metabolism);ko00630(Metabolism);ko01100(Metabolism);ko01110(Metabolism);ko01200(Metabolism)
TR23554_c0_g1	248.78	1.73	7.3053	3.0903e-09	1.9213e-06	-	-	-	-	-	-	-	-
TR106758_c0_g1	21470	169.53	6.9837	3.1139e-09	1.9301e-06	-	-	-	-	-	-	-	-
TR38768_c3_g1	8494.55	72.07	6.879	3.1724e-09	1.9591e-06	-	-	-	-	-	-	-	-
TR8585_c2_g1	365.18	5.5	6.0241	3.1797e-09	1.9591e-06	PREDICTED: zinc finger CCCH domain-containing protein 14-like [Fragaria vesca subsp. vesca]	Zinc finger CCCH domain-containing protein 15 OS=Arabidopsis thaliana OX=3702 GN=At1g68200 PE=2 SV=1	-	-	-	-	K18753|ZFP36L; butyrate response factor	ko04218(Cellular Processes)
TR597_c0_g1	536.03	5.57	6.6135	3.2378e-09	1.989e-06	-	-	-	-	-	-	-	-
TR7319_c0_g1	3469.52	205.65	4.0777	3.2758e-09	2.0064e-06	PREDICTED: protein GDAP2 homolog [Fragaria vesca subsp. vesca]	-	Divergent CRAL/TRIO domain	-	-	-	-	-
TR10561_c0_g1	683.93	18375	-4.7477	3.3923e-09	2.0715e-06	PREDICTED: uncharacterized protein LOC101308886 [Fragaria vesca subsp. vesca]	-	-	-	-	-	-	-
TR4438_c0_g1	4126.57	303.57	3.7644	3.4256e-09	2.0856e-06	PREDICTED: uncharacterized protein LOC101301347 [Fragaria vesca subsp. vesca]	Protein MARD1 OS=Arabidopsis thaliana OX=3702 GN=MARD1 PE=2 SV=2	zinc-finger of the FCS-type, C2-C2	-	-	-	-	-
TR31551_c0_g1	655.66	8.6	6.262	3.5484e-09	2.1541e-06	-	-	-	-	-	-	-	-
TR509_c0_g1	2271.23	49343.3	-4.4413	3.5656e-09	2.1581e-06	PREDICTED: galactinol synthase 2-like [Fragaria vesca subsp. vesca]	Galactinol synthase 2 OS=Solanum lycopersicum OX=4081 GN=GOLS2 PE=2 SV=1	Glycosyl transferase family 8	-	-	-	K18819|GOLS; inositol 3-alpha-galactosyltransferase [EC:2.4.1.123]	ko00052(Metabolism);ko01100(Metabolism)
TR10595_c0_g3	148.5	5.66	4.7254	3.6382e-09	2.1956e-06	PREDICTED: putative F-box protein PP2-B12 [Fragaria vesca subsp. vesca]	F-box protein At2g02240 OS=Arabidopsis thaliana OX=3702 GN=At2g02240 PE=2 SV=1	Phloem protein 2	-	-	-	-	-
TR108737_c0_g1	404.68	10.65	5.237	3.6542e-09	2.1989e-06	seed biotin-containing protein SBP65-like isoform X1 [Rosa chinensis]|XP_024184295.1 seed biotin-containing protein SBP65-like isoform X1 [Rosa chinensis]|PRQ50021.1 hypothetical protein RchiOBHm_Chr2g0128441 [Rosa chinensis]	-	-	-	-	-	-	-
TR23476_c0_g1	102.68	1506.76	-3.8754	3.8079e-09	2.2846e-06	PREDICTED: probable mannitol dehydrogenase [Fragaria vesca subsp. vesca]	Probable mannitol dehydrogenase OS=Fragaria ananassa OX=3747 GN=CAD PE=2 SV=1	Alcohol dehydrogenase GroES-like domain	-	-	-	K00083|CAD; cinnamyl-alcohol dehydrogenase [EC:1.1.1.195]	ko00940(Metabolism);ko01100(Metabolism);ko01110(Metabolism)
TR5837_c0_g1	25.59	940.76	-5.1993	3.9535e-09	2.3651e-06	-	-	-	-	-	-	-	-
TR103685_c2_g1	3352.08	30.42	6.7812	3.9872e-09	2.3783e-06	PREDICTED: cruciferin PGCRURSE5-like [Fragaria vesca subsp. vesca]	Legumin A OS=Gossypium hirsutum OX=3635 GN=LEGA PE=2 SV=2	-	-	-	-	-	-
TR18204_c0_g1	412.91	18.84	4.4603	4.1187e-09	2.4497e-06	PREDICTED: cytochrome P450 71A25-like [Fragaria vesca subsp. vesca]	Cytochrome P450 71A1 OS=Persea americana OX=3435 GN=CYP71A1 PE=1 SV=2	Cytochrome P450	-	-	-	K07408|CYP1A1; cytochrome P450 family 1 subfamily A1 [EC:1.14.14.1]	ko00140(Metabolism);ko00380(Metabolism);ko00830(Metabolism);ko00980(Metabolism);ko01100(Metabolism);ko04913(Organismal Systems)
TR15707_c0_g1	245.7	2.61	6.5881	4.2525e-09	2.522e-06	PREDICTED: late embryogenesis abundant protein B19.1A-like [Fragaria vesca subsp. vesca]	Late embryogenesis abundant protein EMB564 OS=Zea mays OX=4577 PE=2 SV=1	-	-	-	-	-	-
TR3305_c0_g1	340.03	6301.73	-4.2121	4.2872e-09	2.5352e-06	BAG protein [Fragaria vesca]	BAG family molecular chaperone regulator 5, mitochondrial OS=Arabidopsis thaliana OX=3702 GN=BAG5 PE=1 SV=1	BAG domain	-	-	-	-	-
TR154114_c0_g1	247.38	2.07	6.8695	4.3094e-09	2.5411e-06	hypothetical protein XENTR_v90022540mg [Xenopus tropicalis]	Histone H4 OS=Lolium temulentum OX=34176 PE=3 SV=2	Centromere kinetochore component CENP-T histone fold	-	-	-	-	-
TR848_c0_g1	591.29	6.69	6.4366	4.3528e-09	2.5594e-06	PREDICTED: auxin-binding protein ABP19b-like [Fragaria vesca subsp. vesca]	Auxin-binding protein ABP19b OS=Prunus persica OX=3760 GN=ABP19B PE=3 SV=1	Cupin;Cupin domain	-	-	-	-	-
TR5187_c0_g1	640.31	19.54	5.0317	4.5015e-09	2.6392e-06	PREDICTED: homeobox-leucine zipper protein ATHB-20-like [Fragaria vesca subsp. vesca]	Homeobox-leucine zipper protein ATHB-20 OS=Arabidopsis thaliana OX=3702 GN=ATHB-20 PE=1 SV=2	Homeobox associated leucine zipper;Homeobox domain	-	-	-	-	-
TR7994_c6_g1	52419.9	367.67	7.1552	4.6672e-09	2.7286e-06	-	-	Vicilin N terminal region	-	-	-	-	-
TR5865_c0_g1	2.68	128.21	-5.578	4.7271e-09	2.7558e-06	putative mannitol dehydrogenase [Vitis vinifera]	Probable mannitol dehydrogenase OS=Mesembryanthemum crystallinum OX=3544 GN=ELI3 PE=2 SV=1	-	-	-	-	K00083|CAD; cinnamyl-alcohol dehydrogenase [EC:1.1.1.195]	ko00940(Metabolism);ko01100(Metabolism);ko01110(Metabolism)
TR685_c0_g2	109.12	1.19	6.5828	4.8773e-09	2.8354e-06	-	-	-	-	-	-	-	-
TR58338_c0_g1	702.45	24.62	4.8259	5.0218e-09	2.903e-06	PREDICTED: seed biotin-containing protein SBP65 isoform X1 [Fragaria vesca subsp. vesca]	-	-	-	-	-	-	-
TR6591_c0_g1	458.89	3.93	6.8866	5.0199e-09	2.903e-06	-	-	-	-	-	-	-	-
TR22708_c0_g1	108.49	1.49	6.1154	5.1418e-09	2.9592e-06	-	-	-	-	-	-	-	-
TR7187_c0_g1	187.71	1.6	6.968	5.148e-09	2.9592e-06	Adult-specific rigid cuticular protein 15.7 [Nephila clavipes]	-	Insect cuticle protein	-	-	-	-	-
TR11346_c0_g1	1109.79	72.26	3.9433	5.2555e-09	3.0099e-06	PREDICTED: TMV resistance protein N-like isoform X1 [Fragaria vesca subsp. vesca]|XP_011458531.1 PREDICTED: TMV resistance protein N-like isoform X1 [Fragaria vesca subsp. vesca]|XP_011458532.1 PREDICTED: TMV resistance protein N-like isoform X1 [Fragaria vesca subsp. vesca]|XP_011458533.1 PREDICTED: TMV resistance protein N-like isoform X1 [Fragaria vesca subsp. vesca]	ABC transporter G family member 22 OS=Arabidopsis thaliana OX=3702 GN=ABCG22 PE=1 SV=1	ABC-2 type transporter;ABC-2 family transporter protein;ABC transporter;Leucine Rich repeats (2 copies);Leucine rich repeat	-	-	-	-	-
TR187032_c0_g1	586.27	8.91	6.043	5.2654e-09	3.0099e-06	replicase [Agaricus bisporus virus 16]	-	RNA dependent RNA polymerase	-	-	-	-	-
TR13840_c0_g1	7.11	476.18	-6.0723	5.3277e-09	3.0359e-06	-	-	-	-	-	-	-	-
TR9911_c0_g1	699.53	7.31	6.6041	5.3403e-09	3.0359e-06	-	-	-	-	-	-	-	-
TR120361_c0_g1	1567.15	13.83	6.8165	5.5016e-09	3.119e-06	PREDICTED: cruciferin PGCRURSE5-like [Fragaria vesca subsp. vesca]	11S globulin subunit beta OS=Cucurbita maxima OX=3661 PE=1 SV=1	-	-	-	-	-	-
TR230_c4_g1	11136.2	80.04	7.1197	5.7287e-09	3.2345e-06	PREDICTED: cruciferin PGCRURSE5-like [Fragaria vesca subsp. vesca]	Legumin B OS=Gossypium hirsutum OX=3635 GN=LEGB PE=2 SV=1	-	-	-	-	-	-
TR32081_c1_g1	4575.87	31.67	7.1704	5.7368e-09	3.2345e-06	PREDICTED: cruciferin PGCRURSE5-like [Fragaria vesca subsp. vesca]	12S seed storage globulin 1 OS=Avena sativa OX=4498 PE=2 SV=1	-	-	-	-	-	-
TR9175_c1_g1	550.45	5.99	6.5658	5.7568e-09	3.2369e-06	Elongation factor 1-alpha 1-like protein [Dinothrombium tinctorium]	Elongation factor 1-alpha OS=Solanum lycopersicum OX=4081 PE=2 SV=1	Elongation factor Tu GTP binding domain;Elongation factor Tu domain 2;Elongation factor Tu C-terminal domain	-	-	-	K03231|EEF1A; elongation factor 1-alpha	ko03013(Genetic Information Processing)
TR1388_c0_g2	4.57	311.55	-6.0877	5.7845e-09	3.2436e-06	PREDICTED: major latex protein 146-like [Fragaria vesca subsp. vesca]	Major latex protein 146 OS=Papaver somniferum OX=3469 GN=MLP146 PE=2 SV=1	-	-	-	-	-	-
TR4149_c0_g1	1307.83	63.29	4.374	5.8011e-09	3.244e-06	PREDICTED: cytochrome P450 CYP749A22-like [Fragaria vesca subsp. vesca]	Cytochrome P450 CYP749A22 OS=Panax ginseng OX=4054 PE=2 SV=1	Cytochrome P450	-	-	-	K15639|CYP734A1, BAS1; PHYB activation tagged suppressor 1 [EC:1.14.-.-]	ko00905(Metabolism)
TR168636_c0_g1	174	0	10.1035	5.8785e-09	3.2784e-06	PREDICTED: fatty acid synthase-like [Rhagoletis zephyria]	-	short chain dehydrogenase;Zinc-binding dehydrogenase;KR domain;Phosphopantetheine attachment site;Thioesterase domain	-	-	-	-	-
TR29928_c0_g1	9.31	259.2	-4.8014	5.901e-09	3.2821e-06	-	-	-	-	-	-	-	-
TR17035_c0_g2	1442.54	13.7	6.7123	6.0257e-09	3.3424e-06	putative phosphatidylethanolamine-binding protein [Rosa chinensis]	Protein MOTHER of FT and TFL1 OS=Arabidopsis thaliana OX=3702 GN=MFT PE=1 SV=1	Phosphatidylethanolamine-binding protein	-	-	-	-	-
TR12276_c2_g2	127.7	1.26	6.5848	6.2344e-09	3.4489e-06	-	-	-	-	-	-	-	-
TR7186_c4_g1	154.19	0.4	8.2396	6.2958e-09	3.4735e-06	-	-	-	-	-	-	-	-
TR59321_c1_g1	157.37	0.59	7.7491	6.4801e-09	3.5656e-06	-	-	-	-	-	-	-	-
TR2816_c1_g1	519.52	10.89	5.5717	6.5019e-09	3.5681e-06	PREDICTED: MADS-box transcription factor 6 isoform X1 [Fragaria vesca subsp. vesca]	Agamous-like MADS-box protein AGL6 OS=Arabidopsis thaliana OX=3702 GN=AGL6 PE=1 SV=2	K-box region;SRF-type transcription factor (DNA-binding and dimerisation domain)	-	-	-	-	-
TR58_c1_g1	199.67	1.22	7.4413	6.5926e-09	3.6082e-06	PREDICTED: oleosin Zm-I-like [Fragaria vesca subsp. vesca]	-	-	-	-	-	-	-
TR3034_c0_g1	290.88	2.01	7.2699	6.8774e-09	3.7542e-06	-	-	-	-	-	-	-	-
TR68216_c1_g1	7487.01	89.95	6.3767	6.9842e-09	3.8024e-06	putative 11-S seed storage protein, plant [Rosa chinensis]	-	-	-	-	-	-	-
TR71989_c0_g1	166.63	0.68	7.7592	7.1204e-09	3.8663e-06	-	-	-	-	-	-	-	-
TR37531_c0_g1	26.6	935.9	-5.1353	7.1816e-09	3.8892e-06	PREDICTED: 18.1 kDa class I heat shock protein [Eucalyptus grandis]|KCW52605.1 hypothetical protein EUGRSUZ_J01976 [Eucalyptus grandis]	18.2 kDa class I heat shock protein OS=Medicago sativa OX=3879 GN=HSP18.2 PE=2 SV=1	-	-	-	-	K13993|HSP20; HSP20 family protein	ko04141(Genetic Information Processing)
TR18877_c1_g1	18668.9	159.99	6.8656	7.284e-09	3.9344e-06	PREDICTED: cruciferin PGCRURSE5-like [Fragaria vesca subsp. vesca]	-	-	-	-	-	-	-
TR29257_c0_g1	241.44	2.11	6.8297	7.3669e-09	3.9687e-06	-	-	-	-	-	-	-	-
TR7664_c0_g1	23.84	725.96	-4.9306	7.4471e-09	4.0014e-06	PREDICTED: heat shock protein 83-like [Fragaria vesca subsp. vesca]	Heat shock protein 82 (Fragment) OS=Nicotiana tabacum OX=4097 GN=HSP82 PE=2 SV=1	Hsp90 protein	-	-	-	K04079|HSP90A, htpG; molecular chaperone HtpG	ko04141(Genetic Information Processing);ko04151(Environmental Information Processing);ko04217(Cellular Processes);ko04612(Organismal Systems);ko04621(Organismal Systems);ko04626(Organismal Systems);ko04657(Organismal Systems);ko04659(Organismal Systems);ko04914(Organismal Systems);ko04915(Organismal Systems)
TR15266_c2_g1	200.9	1.67	6.7509	7.5144e-09	4.0171e-06	-	-	-	-	-	-	-	-
TR29070_c0_g1	84377.9	695.94	6.9215	7.5153e-09	4.0171e-06	PREDICTED: vicilin-like antimicrobial peptides 2-2 [Fragaria vesca subsp. vesca]	-	Vicilin N terminal region	-	-	-	-	-
TR83793_c0_g1	95.19	1.78	5.686	7.8765e-09	4.1993e-06	-	-	-	-	-	-	-	-
TR11663_c0_g1	12.34	674.95	-5.7808	8.1289e-09	4.3226e-06	PREDICTED: luminal-binding protein 4 [Fragaria vesca subsp. vesca]	Mediator of RNA polymerase II transcription subunit 37a OS=Arabidopsis thaliana OX=3702 GN=MED37A PE=1 SV=1	Hsp70 protein;MreB/Mbl protein	-	-	-	K09490|HSPA5, BIP; endoplasmic reticulum chaperone BiP [EC:3.6.4.10]	ko03060(Genetic Information Processing);ko04141(Genetic Information Processing);ko04612(Organismal Systems);ko04918(Organismal Systems)
TR6722_c0_g2	179.27	0.2	9.1897	8.2293e-09	4.3647e-06	-	-	-	-	-	-	-	-
TR127439_c0_g1	25964.3	211.84	6.937	8.683e-09	4.5935e-06	PREDICTED: 12S seed storage protein CRA1-like [Fragaria vesca subsp. vesca]	13S globulin basic chain OS=Fagopyrum esculentum OX=3617 PE=1 SV=1	-	-	-	-	-	-
TR9469_c0_g1	768.45	5.44	7.1242	8.7595e-09	4.6221e-06	laccase-17-like [Rosa chinensis]|PRQ43236.1 putative laccase [Rosa chinensis]	Laccase-17 OS=Arabidopsis thaliana OX=3702 GN=LAC17 PE=2 SV=1	Multicopper oxidase;Multicopper oxidase;Multicopper oxidase	-	-	-	-	-
TR12084_c1_g1	1409.49	14.64	6.5779	8.9567e-09	4.7141e-06	PREDICTED: cyclic nucleotide-gated ion channel 2-like [Fragaria vesca subsp. vesca]	Cyclic nucleotide-gated ion channel 2 OS=Arabidopsis thaliana OX=3702 GN=CNGC2 PE=1 SV=1	Cyclic nucleotide-binding domain;Ion transport protein	-	-	-	K05391|CNGC; cyclic nucleotide gated channel, plant	ko04626(Organismal Systems)
TR57617_c0_g1	159.39	1.21	6.9683	9.0607e-09	4.7511e-06	hypothetical protein IQ07DRAFT_567372 [Pyrenochaeta sp. DS3sAY3a]	-	Heat shock protein 9/12	-	molecular_function;binding;lipid binding	intracellular;cellular_component;membrane;cell;cytoplasm;intracellular part;cytoplasmic part;cell part;cell periphery;cytosol;plasma membrane	-	-
TR6043_c0_g1	141.26	0.4	8.1117	9.0731e-09	4.7511e-06	-	-	-	-	-	-	-	-
TR67640_c0_g1	20848.2	141.44	7.2034	9.4394e-09	4.9303e-06	legumin A-like [Rosa chinensis]|XP_024167421.1 legumin A-like [Rosa chinensis]|PRQ25842.1 putative 11-S seed storage protein, plant [Rosa chinensis]	13S globulin basic chain OS=Fagopyrum esculentum OX=3617 PE=1 SV=1	-	-	-	-	-	-
TR3829_c0_g1	299.09	4.65	5.9942	9.5384e-09	4.9694e-06	putative transcription factor C2H2 family [Rosa chinensis]	Zinc finger protein 2 OS=Arabidopsis thaliana OX=3702 GN=ZFP2 PE=1 SV=1	-	-	-	-	-	-
TR12727_c0_g1	97.03	1.1	6.4714	1.0067e-08	5.2315e-06	PREDICTED: probable calcium-binding protein CML48 [Fragaria vesca subsp. vesca]	Probable calcium-binding protein CML48 OS=Arabidopsis thaliana OX=3702 GN=CML48 PE=2 SV=2	EF hand;EF hand;EF-hand domain;EF-hand domain pair	-	-	-	K13448|CML; calcium-binding protein CML	ko04626(Organismal Systems)
TR1207_c0_g1	2596.15	51.87	5.642	1.019e-08	5.2824e-06	PREDICTED: vicilin-like antimicrobial peptides 2-2 [Fragaria vesca subsp. vesca]	Vicilin-like seed storage protein At2g18540 OS=Arabidopsis thaliana OX=3702 GN=At2g18540 PE=3 SV=1	Cupin	-	-	-	-	-
TR2866_c0_g1	1040.76	16.85	5.9399	1.0349e-08	5.3512e-06	glucuronoxylan 4-O-methyltransferase 1 [Rosa chinensis]|PRQ24314.1 putative glucuronoxylan 4-O-methyltransferase [Rosa chinensis]	Glucuronoxylan 4-O-methyltransferase 1 OS=Arabidopsis thaliana OX=3702 GN=GXM1 PE=1 SV=1	Polysaccharide biosynthesis	-	-	-	-	-
TR1725_c0_g3	341.71	14.58	4.5308	1.0448e-08	5.3622e-06	uncharacterized protein LOC112188262 isoform X2 [Rosa chinensis]|PRQ47993.1 putative triacylglycerol lipase [Rosa chinensis]	-	Lipase (class 3)	-	-	-	-	-
TR2166_c0_g1	270.47	2.72	6.6421	1.043e-08	5.3622e-06	PREDICTED: uncharacterized protein LOC101307251 [Fragaria vesca subsp. vesca]	-	-	-	-	-	-	-
TR40351_c0_g1	227.29	1.65	7.0113	1.0449e-08	5.3622e-06	-	-	-	-	-	-	-	-
TR3363_c0_g1	700.01	26.14	4.7451	1.0565e-08	5.4082e-06	PREDICTED: mini zinc finger protein 2 [Fragaria vesca subsp. vesca]	Mini zinc finger protein 2 OS=Arabidopsis thaliana OX=3702 GN=MIF2 PE=1 SV=1	-	-	-	-	-	-
TR7616_c0_g1	3415.85	40.75	6.385	1.0669e-08	5.4479e-06	PREDICTED: protein IRX15-LIKE-like [Fragaria vesca subsp. vesca]	Protein IRREGULAR XYLEM 15 OS=Arabidopsis thaliana OX=3702 GN=IRX15 PE=2 SV=1	Polysaccharide biosynthesis	-	-	-	-	-
TR83026_c0_g1	100.66	1.58	5.961	1.0803e-08	5.5029e-06	-	-	-	-	-	-	-	-
TR39362_c0_g1	40.31	884.3	-4.4538	1.1031e-08	5.6051e-06	PREDICTED: galactinol synthase 2-like [Fragaria vesca subsp. vesca]	Galactinol synthase 2 OS=Solanum lycopersicum OX=4081 GN=GOLS2 PE=2 SV=1	Glycosyl transferase family 8	-	-	-	K18819|GOLS; inositol 3-alpha-galactosyltransferase [EC:2.4.1.123]	ko00052(Metabolism);ko01100(Metabolism)
TR8227_c0_g1	25.37	581.97	-4.5204	1.1361e-08	5.7584e-06	PREDICTED: uncharacterized protein LOC105350259 [Fragaria vesca subsp. vesca]	-	-	-	-	-	-	-
TR35054_c0_g2	91.21	1.8	5.7312	1.148e-08	5.8044e-06	-	-	-	-	-	-	-	-
TR7648_c1_g1	679.71	42.88	3.9815	1.174e-08	5.9215e-06	PREDICTED: omega-3 fatty acid desaturase, chloroplastic-like [Fragaria vesca subsp. vesca]	Temperature-sensitive sn-2 acyl-lipid omega-3 desaturase (ferredoxin), chloroplastic OS=Arabidopsis thaliana OX=3702 GN=FAD8 PE=1 SV=1	Fatty acid desaturase	-	-	-	-	-
TR3628_c0_g1	1361.98	41.37	5.0373	1.1807e-08	5.9409e-06	PREDICTED: SPX domain-containing protein 3-like [Fragaria vesca subsp. vesca]	SPX domain-containing protein 3 OS=Arabidopsis thaliana OX=3702 GN=SPX3 PE=2 SV=1	SPX domain	-	-	-	-	-
TR3040_c1_g1	1142.32	80.04	3.8331	1.19e-08	5.9728e-06	PREDICTED: cytochrome P450 714C2-like [Fragaria vesca subsp. vesca]	Cytochrome P450 714C2 OS=Oryza sativa subsp. japonica OX=39947 GN=CYP714C2 PE=2 SV=1	Cytochrome P450	-	-	-	-	-
TR19976_c0_g1	203.97	0.99	7.8092	1.2762e-08	6.39e-06	-	-	-	-	-	-	-	-
TR161780_c0_g1	191.42	0.81	7.888	1.293e-08	6.4585e-06	arginine kinase isoform X1 [Tetranychus evansi]	-	ATP:guanido phosphotransferase, C-terminal catalytic domain;ATP:guanido phosphotransferase, N-terminal domain	-	-	-	-	-
TR9165_c0_g1	399.07	5.08	6.2575	1.2982e-08	6.4689e-06	protein trichome birefringence-like 34 [Rosa chinensis]	Protein trichome birefringence-like 34 OS=Arabidopsis thaliana OX=3702 GN=TBL34 PE=2 SV=2	GDSL/SGNH-like Acyl-Esterase family found in Pmr5 and Cas1p;PMR5 N terminal Domain	-	-	-	-	-
TR3893_c0_g1	4441.97	156.04	4.8299	1.3079e-08	6.5014e-06	PREDICTED: probable xyloglucan endotransglucosylase/hydrolase protein 6 [Fragaria vesca subsp. vesca]	Probable xyloglucan endotransglucosylase/hydrolase protein 7 OS=Arabidopsis thaliana OX=3702 GN=XTH7 PE=2 SV=2	Glycosyl hydrolases family 16;Xyloglucan endo-transglycosylase (XET) C-terminus	-	-	-	-	-
TR6153_c0_g1	1084.76	4.74	7.8481	1.3696e-08	6.7915e-06	hypothetical protein B296_00021883 [Ensete ventricosum]	Probable xyloglucan endotransglucosylase/hydrolase protein 25 OS=Arabidopsis thaliana OX=3702 GN=XTH25 PE=2 SV=2	Glycosyl hydrolases family 16;Glycosyl hydrolases family 16;Xyloglucan endo-transglycosylase (XET) C-terminus	-	-	-	-	-
TR14933_c0_g1	1584.55	23.5	6.068	1.3782e-08	6.8176e-06	PREDICTED: uncharacterized membrane protein At1g06890 [Fragaria vesca subsp. vesca]	UDP-xylose transporter 1 OS=Arabidopsis thaliana OX=3702 GN=UXT1 PE=1 SV=1	Triose-phosphate Transporter family	-	-	-	-	-
TR400_c2_g1	349.99	7.86	5.4651	1.4078e-08	6.9356e-06	putative casein kinase II, regulatory subunit [Rosa chinensis]	Putative casein kinase II subunit beta-4 OS=Arabidopsis thaliana OX=3702 GN=CKB4 PE=1 SV=1	Casein kinase II regulatory subunit	-	-	-	K03115|CSNK2B; casein kinase II subunit beta	ko03008(Genetic Information Processing);ko04064(Environmental Information Processing);ko04137(Cellular Processes);ko04139(Cellular Processes);ko04310(Environmental Information Processing);ko04520(Cellular Processes);ko04712(Organismal Systems)
TR4718_c0_g1	159.64	5.24	4.9792	1.4121e-08	6.9356e-06	PREDICTED: transmembrane protein 97-like [Fragaria vesca subsp. vesca]	-	Protein of unknown function (DUF2781)	-	-	-	-	-
TR5189_c2_g1	165.93	1.67	6.6352	1.4114e-08	6.9356e-06	polyadenylate-binding protein 4-like isoform X1 [Leptotrombidium deliense]	Polyadenylate-binding protein 8 OS=Arabidopsis thaliana OX=3702 GN=PAB8 PE=1 SV=1	Nup53/35/40-type RNA recognition motif;Poly-adenylate binding protein, unique domain;RNA recognition motif. (a.k.a. RRM, RBD, or RNP domain);RNA recognition motif	-	-	-	K13126|PABPC; polyadenylate-binding protein	ko03015(Genetic Information Processing);ko03018(Genetic Information Processing)
TR7242_c0_g1	5511.78	209.79	4.7154	1.4256e-08	6.9851e-06	PREDICTED: 11-beta-hydroxysteroid dehydrogenase-like 5 [Fragaria vesca subsp. vesca]	11-beta-hydroxysteroid dehydrogenase-like 5 OS=Arabidopsis thaliana OX=3702 GN=HSD5 PE=2 SV=1	short chain dehydrogenase;Enoyl-(Acyl carrier protein) reductase	-	-	-	-	-
TR5540_c0_g1	190.47	1.37	7.0003	1.4384e-08	7.0313e-06	-	-	-	-	-	-	-	-
TR38767_c1_g1	869.97	20.12	5.4454	1.444e-08	7.0417e-06	-	-	-	-	-	-	-	-
TR69817_c2_g1	100.09	1.3	6.2326	1.5068e-08	7.3308e-06	-	-	-	-	-	-	-	-
TR46_c2_g1	1097.98	39.45	4.7899	1.5251e-08	7.4022e-06	aquaporin TIP4-1 [Rosa chinensis]|PRQ27512.1 putative major intrinsic protein [Rosa chinensis]	Aquaporin TIP4-1 OS=Arabidopsis thaliana OX=3702 GN=TIP4-1 PE=2 SV=1	Major intrinsic protein	-	-	-	-	-
TR59906_c0_g1	229.55	1.8	6.9014	1.5474e-08	7.4925e-06	PREDICTED: beta-amyrin 28-oxidase-like [Fragaria vesca subsp. vesca]	Beta-amyrin 28-monooxygenase OS=Medicago truncatula OX=3880 GN=CYP716A12 PE=1 SV=1	-	-	-	-	K07437|CYP26A; cytochrome P450 family 26 subfamily A [EC:1.14.14.-]	ko00830(Metabolism);ko01100(Metabolism)
TR49357_c0_g1	166.54	0.61	8.2176	1.5767e-08	7.6167e-06	-	-	-	-	-	-	-	-
TR73352_c0_g1	200.89	0.48	8.5479	1.6695e-08	8.046e-06	histone H1-delta-like [Centruroides sculpturatus]	-	linker histone H1 and H5 family;MIF4G like	-	-	-	K12882|NCBP1, CBP80; nuclear cap-binding protein subunit 1	ko03013(Genetic Information Processing);ko03015(Genetic Information Processing);ko03040(Genetic Information Processing)
TR5497_c0_g1	142.95	4514.43	-4.9805	1.7187e-08	8.2639e-06	PREDICTED: 18.1 kDa class I heat shock protein-like [Fragaria vesca subsp. vesca]	18.2 kDa class I heat shock protein OS=Medicago sativa OX=3879 GN=HSP18.2 PE=2 SV=1	-	-	-	-	K13993|HSP20; HSP20 family protein	ko04141(Genetic Information Processing)
TR17959_c0_g1	97.84	2710.42	-4.7919	1.7259e-08	8.2793e-06	PREDICTED: BAG family molecular chaperone regulator 6 isoform X2 [Fragaria vesca subsp. vesca]	-	-	-	-	-	-	-
TR103685_c1_g1	29001.3	303.07	6.5799	1.751e-08	8.3607e-06	PREDICTED: cruciferin PGCRURSE5-like [Fragaria vesca subsp. vesca]	Glycinin G1 OS=Glycine max OX=3847 GN=GY1 PE=1 SV=2	-	-	-	-	-	-
TR13470_c0_g1	113.63	0.88	6.8202	1.7482e-08	8.3607e-06	PREDICTED: disease resistance response protein 206-like [Fragaria vesca subsp. vesca]	Disease resistance response protein 206 OS=Pisum sativum OX=3888 GN=PI206 PE=1 SV=2	Dirigent-like protein	-	-	-	-	-
TR42085_c0_g1	164.71	3.92	5.3408	1.7981e-08	8.5654e-06	PREDICTED: probable carboxylesterase 15 [Fragaria vesca subsp. vesca]	Probable carboxylesterase 15 OS=Arabidopsis thaliana OX=3702 GN=CXE15 PE=2 SV=1	alpha/beta hydrolase fold;Carboxylesterase family	-	-	-	-	-
TR6_c0_g1	20.27	595.71	-4.8793	1.8555e-08	8.8185e-06	-	-	-	-	-	-	-	-
TR39404_c0_g1	9.51	337.87	-5.1481	1.8653e-08	8.8449e-06	PREDICTED: 26.5 kDa heat shock protein, mitochondrial-like [Fragaria vesca subsp. vesca]	-	-	-	-	-	K13993|HSP20; HSP20 family protein	ko04141(Genetic Information Processing)
TR59647_c0_g1	198.95	1.37	7.0662	1.8948e-08	8.9639e-06	polyphenol oxidase latent form, chloroplastic-like [Rosa chinensis]|PRQ28865.1 putative catechol oxidase [Rosa chinensis]	Polyphenol oxidase latent form, chloroplastic OS=Prunus armeniaca OX=36596 GN=PPO PE=1 SV=1	Polyphenol oxidase middle domain;Protein of unknown function (DUF_B2219);Common central domain of tyrosinase;Common central domain of tyrosinase	-	-	-	K00422|E1.10.3.1; polyphenol oxidase [EC:1.10.3.1]	ko00350(Metabolism);ko00950(Metabolism);ko01100(Metabolism);ko01110(Metabolism)
TR2170_c0_g1	49.64	1012.22	-4.3497	1.923e-08	9.0767e-06	PREDICTED: solute carrier family 25 member 44-like [Fragaria vesca subsp. vesca]	Probable S-adenosylmethionine carrier 2, chloroplastic OS=Arabidopsis thaliana OX=3702 GN=SAMC2 PE=2 SV=1	Mitochondrial carrier protein;Mitochondrial carrier protein	-	-	-	-	-
TR2641_c0_g1	436.01	5836.9	-3.7427	1.9289e-08	9.0837e-06	universal stress protein A-like protein [Rosa chinensis]|PRQ45341.1 putative universal stress protein A [Rosa chinensis]	-	Universal stress protein family	-	-	-	-	-
TR10723_c0_g1	311.89	12.83	4.604	2.0038e-08	9.4146e-06	PREDICTED: AP2-like ethylene-responsive transcription factor AIL6 [Fragaria vesca subsp. vesca]|XP_011468682.1 PREDICTED: AP2-like ethylene-responsive transcription factor AIL6 [Fragaria vesca subsp. vesca]	AP2-like ethylene-responsive transcription factor AIL6 OS=Arabidopsis thaliana OX=3702 GN=AIL6 PE=2 SV=1	AP2 domain	-	-	-	-	-
TR92240_c0_g1	150.11	1.58	6.5423	2.0107e-08	9.4256e-06	60S ribosomal protein L4-A [Tetranychus urticae]	60S ribosomal protein L4 OS=Prunus armeniaca OX=36596 GN=RPL4 PE=2 SV=1	Ribosomal protein L4/L1 family;60S ribosomal protein L4 C-terminal domain	-	-	-	K02930|RP-L4e, RPL4; large subunit ribosomal protein L4e	ko03010(Genetic Information Processing)
TR714_c0_g2	418.56	8.15	5.6851	2.0547e-08	9.6097e-06	PREDICTED: respiratory burst oxidase homolog protein E isoform X1 [Fragaria vesca subsp. vesca]	Respiratory burst oxidase homolog protein E OS=Arabidopsis thaliana OX=3702 GN=RBOHE PE=2 SV=2	FAD-binding domain;Ferric reductase NAD binding domain	-	-	-	K13447|RBOH; respiratory burst oxidase [EC:1.6.3.- 1.11.1.-]	ko04016(Environmental Information Processing);ko04626(Organismal Systems)
TR5779_c0_g1	544.5	8955.22	-4.0396	2.1525e-08	1.0044e-05	PREDICTED: cytochrome P450 CYP72A219-like [Fragaria vesca subsp. vesca]	Cytochrome P450 72A15 OS=Arabidopsis thaliana OX=3702 GN=CYP72A15 PE=2 SV=1	Cytochrome P450	-	-	-	-	-
TR1_c15_g1	636.61	9.01	6.129	2.1581e-08	1.0048e-05	-	-	-	-	-	-	-	-
TR26521_c0_g1	119.5	2.19	5.7704	2.1692e-08	1.0077e-05	PREDICTED: LOW QUALITY PROTEIN: 12S seed storage protein CRA1-like [Fragaria vesca subsp. vesca]	Legumin A OS=Pisum sativum OX=3888 GN=LEGA PE=1 SV=1	-	-	-	-	-	-
TR21679_c0_g1	160.86	5988.93	-5.2183	2.1955e-08	1.0176e-05	PREDICTED: 18.5 kDa class I heat shock protein [Fragaria vesca subsp. vesca]	17.5 kDa class I heat shock protein OS=Glycine max OX=3847 GN=HSP17.5-E PE=3 SV=1	Hsp20/alpha crystallin family	-	-	-	K13993|HSP20; HSP20 family protein	ko04141(Genetic Information Processing)
TR16788_c0_g1	81.93	1.1	6.2268	2.2058e-08	1.0201e-05	-	-	-	-	-	-	-	-
TR17658_c0_g1	15.15	477.95	-4.9825	2.2129e-08	1.0211e-05	PREDICTED: BAG family molecular chaperone regulator 6 isoform X2 [Fragaria vesca subsp. vesca]	-	-	-	-	-	-	-
TR14211_c0_g1	115.82	0.7	7.6081	2.2402e-08	1.0313e-05	-	-	-	-	-	-	-	-
TR22643_c0_g1	123.71	0	9.6115	2.2482e-08	1.0327e-05	Zfp36l1 [Nephila clavipes]	Zinc finger CCCH domain-containing protein 39 OS=Oryza sativa subsp. japonica OX=39947 GN=Os05g0576300 PE=2 SV=1	Zinc finger C-x8-C-x5-C-x3-H type (and similar)	-	-	-	K18753|ZFP36L; butyrate response factor	ko04218(Cellular Processes)
TR13811_c0_g1	227.96	1.98	6.7984	2.3379e-08	1.0716e-05	PREDICTED: NEP1-interacting protein-like 2 isoform X1 [Fragaria vesca subsp. vesca]	NEP1-interacting protein 1 OS=Arabidopsis thaliana OX=3702 GN=NIP1 PE=1 SV=2	Zinc finger, C3HC4 type (RING finger);Zinc finger, C3HC4 type (RING finger);RING-H2 zinc finger domain;RING-like zinc finger;Ring finger domain	-	-	-	-	-
TR7834_c0_g1	897.06	23.75	5.2314	2.3766e-08	1.0869e-05	PREDICTED: high affinity nitrate transporter 2.7 [Fragaria vesca subsp. vesca]	High affinity nitrate transporter 2.7 OS=Arabidopsis thaliana OX=3702 GN=NRT2.7 PE=2 SV=1	Major Facilitator Superfamily	-	-	-	K02575|NRT, narK, nrtP, nasA; MFS transporter, NNP family, nitrate/nitrite transporter	ko00910(Metabolism)
TR5506_c0_g1	1533.82	60.8	4.6576	2.411e-08	1.1001e-05	PREDICTED: probable pectinesterase/pectinesterase inhibitor 35 [Fragaria vesca subsp. vesca]	Probable pectinesterase/pectinesterase inhibitor 35 OS=Arabidopsis thaliana OX=3702 GN=PME35 PE=2 SV=1	Pectinesterase;Plant invertase/pectin methylesterase inhibitor	-	-	-	K01051|E3.1.1.11; pectinesterase [EC:3.1.1.11]	ko00040(Metabolism);ko01100(Metabolism);ko02020(Environmental Information Processing)
TR18438_c0_g1	7	296.6	-5.4098	2.4305e-08	1.1066e-05	PREDICTED: F-box/kelch-repeat protein At2g44130-like [Fragaria vesca subsp. vesca]	F-box/kelch-repeat protein At2g44130 OS=Arabidopsis thaliana OX=3702 GN=At2g44130 PE=2 SV=2	Kelch motif;Kelch motif;Galactose oxidase, central domain;Galactose oxidase, central domain;Kelch motif	-	-	-	-	-
TR9918_c0_g1	638.16	28.94	4.4531	2.4553e-08	1.1154e-05	PREDICTED: protein SPIRAL1-like 5 [Fragaria vesca subsp. vesca]	Protein SPIRAL1-like 5 OS=Arabidopsis thaliana OX=3702 GN=SP1L5 PE=2 SV=1	-	-	-	-	-	-
TR44846_c0_g1	216.78	5329.94	-4.6195	2.4623e-08	1.1161e-05	PREDICTED: heat shock protein 83 [Fragaria vesca subsp. vesca]	Heat shock protein 82 (Fragment) OS=Nicotiana tabacum OX=4097 GN=HSP82 PE=2 SV=1	Hsp90 protein	-	-	-	K04079|HSP90A, htpG; molecular chaperone HtpG	ko04141(Genetic Information Processing);ko04151(Environmental Information Processing);ko04217(Cellular Processes);ko04612(Organismal Systems);ko04621(Organismal Systems);ko04626(Organismal Systems);ko04657(Organismal Systems);ko04659(Organismal Systems);ko04914(Organismal Systems);ko04915(Organismal Systems)
TR11085_c0_g1	748.48	6.67	6.7906	2.511e-08	1.1357e-05	cysteine proteinase inhibitor 1-like [Rosa chinensis]|PRQ29135.1 putative Cystatin domain-containing protein [Rosa chinensis]	Cysteine proteinase inhibitor 1 OS=Actinidia deliciosa OX=3627 PE=1 SV=1	Cystatin domain;Aspartic acid proteinase inhibitor	-	-	-	-	-
TR172793_c0_g1	245.27	1.53	7.5055	2.5399e-08	1.1437e-05	protein obstructor-E [Tetranychus urticae]	-	Chitin binding Peritrophin-A domain	-	-	-	-	-
TR28919_c0_g1	95.6	1.6	6.0123	2.5379e-08	1.1437e-05	-	-	-	-	-	-	-	-
TR2307_c0_g1	4679.63	267.64	4.1277	2.548e-08	1.1449e-05	PREDICTED: pollen-specific protein SF21-like [Fragaria vesca subsp. vesca]	Protein NDL2 OS=Arabidopsis thaliana OX=3702 GN=NDL2 PE=1 SV=1	alpha/beta hydrolase fold;haloacid dehalogenase-like hydrolase;Ndr family;Putative Phosphatase	-	-	-	-	-
TR5390_c3_g1	189.26	1.03	7.7007	2.5974e-08	1.1645e-05	-	-	-	-	-	-	-	-
TR429_c0_g3	0	99.18	-8.8684	2.635e-08	1.1788e-05	endoglucanase 25-like [Rosa chinensis]	Endoglucanase 25 OS=Arabidopsis thaliana OX=3702 GN=KOR PE=1 SV=1	Glycosyl hydrolase family 9	-	-	-	K01179|E3.2.1.4; endoglucanase [EC:3.2.1.4]	ko00500(Metabolism);ko01100(Metabolism);ko02020(Environmental Information Processing)
TR27758_c1_g1	157.48	1.58	6.6123	2.6492e-08	1.1826e-05	40S ribosomal protein S2 [Centruroides sculpturatus]	40S ribosomal protein S2-1 OS=Arabidopsis thaliana OX=3702 GN=RPS2A PE=2 SV=2	Ribosomal protein S5, N-terminal domain;Ribosomal protein S5, C-terminal domain	-	-	-	K02981|RP-S2e, RPS2; small subunit ribosomal protein S2e	ko03010(Genetic Information Processing)
TR605_c0_g1	259.51	6.21	5.3638	2.6633e-08	1.1863e-05	PREDICTED: transcription elongation factor 1 homolog [Fragaria vesca subsp. vesca]|XP_004293910.1 PREDICTED: transcription elongation factor 1 homolog [Fragaria vesca subsp. vesca]|XP_011460588.1 PREDICTED: transcription elongation factor 1 homolog [Fragaria vesca subsp. vesca]|XP_011460589.1 PREDICTED: transcription elongation factor 1 homolog [Fragaria vesca subsp. vesca]	Transcription elongation factor 1 homolog OS=Oryza sativa subsp. japonica OX=39947 GN=Os07g0631100 PE=3 SV=1	-	-	-	-	-	-
TR6954_c0_g1	1212.54	41.62	4.8622	2.776e-08	1.2339e-05	PREDICTED: protein NRT1/ PTR FAMILY 5.8-like [Fragaria vesca subsp. vesca]	Protein NRT1/ PTR FAMILY 5.9 OS=Arabidopsis thaliana OX=3702 GN=NPF5.9 PE=2 SV=1	Major Facilitator Superfamily;POT family	-	-	-	-	-
TR3546_c0_g1	2.32	119.15	-5.6908	2.8395e-08	1.2594e-05	-	-	-	-	-	-	-	-
TR6137_c0_g1	559.06	25.3	4.4725	2.8893e-08	1.2787e-05	PREDICTED: major allergen Pru ar 1-like [Fragaria vesca subsp. vesca]|AHZ10959.1 Fra a 1.08 allergen [Fragaria x ananassa subsp. ananassa]	Major allergen Pru av 1 OS=Prunus avium OX=42229 GN=PRUA1 PE=1 SV=1	Pathogenesis-related protein Bet v I family	-	-	-	-	-
TR835_c0_g1	385.18	7742.01	-4.329	2.934e-08	1.2957e-05	putative RNA-directed DNA polymerase [Rosa chinensis]	Retrovirus-related Pol polyprotein from transposon TNT 1-94 OS=Nicotiana tabacum OX=4097 PE=2 SV=1	gag-polypeptide of LTR copia-type;Reverse transcriptase (RNA-dependent DNA polymerase)	-	-	-	-	-
TR36845_c0_g1	238.01	1.62	7.2054	3.0764e-08	1.3557e-05	-	-	-	-	-	-	-	-
TR7249_c0_g1	22.48	568.58	-4.6601	3.1446e-08	1.3827e-05	PREDICTED: BAG family molecular chaperone regulator 6 isoform X2 [Fragaria vesca subsp. vesca]	-	-	-	-	-	-	-
TR14242_c0_g1	35.33	677.3	-4.2597	3.162e-08	1.3852e-05	-	L-ascorbate peroxidase 2, cytosolic OS=Oryza sativa subsp. japonica OX=39947 GN=APX2 PE=1 SV=1	-	-	-	-	-	-
TR163976_c0_g1	118.77	1.1	6.7621	3.1635e-08	1.3852e-05	MAP kinase-interacting serine/threonine-protein kinase 1-like isoform X2 [Centruroides sculpturatus]	Calcium-dependent protein kinase 28 OS=Oryza sativa subsp. japonica OX=39947 GN=CPK28 PE=3 SV=1	Protein kinase domain;Protein tyrosine kinase	-	-	-	K04372|MKNK, MNK; MAP kinase interacting serine/threonine kinase [EC:2.7.11.1]	ko04010(Environmental Information Processing);ko04066(Environmental Information Processing);ko04910(Organismal Systems)
TR8816_c0_g1	93.81	0.77	6.849	3.3065e-08	1.4447e-05	PREDICTED: palmitoyl-monogalactosyldiacylglycerol delta-7 desaturase, chloroplastic-like isoform X1 [Fragaria vesca subsp. vesca]	Palmitoyl-monogalactosyldiacylglycerol delta-7 desaturase, chloroplastic OS=Arabidopsis thaliana OX=3702 GN=ADS3 PE=1 SV=2	Fatty acid desaturase	-	-	-	-	-
TR59_c0_g2	107.45	0.7	7.5003	3.3213e-08	1.4481e-05	-	-	-	-	-	-	-	-
TR8528_c0_g1	137.9	1.51	6.582	3.4067e-08	1.4822e-05	PHD finger protein 19-like [Tetranychus urticae]	-	PHD-finger	-	-	-	-	-
TR9062_c0_g1	335.45	18.98	4.1489	3.5632e-08	1.547e-05	PREDICTED: abscisic acid receptor PYL4 [Fragaria vesca subsp. vesca]	Abscisic acid receptor PYL4 OS=Arabidopsis thaliana OX=3702 GN=PYL4 PE=1 SV=1	Polyketide cyclase / dehydrase and lipid transport	-	-	-	K14496|PYL; abscisic acid receptor PYR/PYL family	ko04016(Environmental Information Processing);ko04075(Environmental Information Processing)
TR31649_c0_g1	286.56	7.68	5.2681	3.5785e-08	1.5504e-05	PREDICTED: cytochrome P450 78A5 [Fragaria vesca subsp. vesca]	Cytochrome P450 78A5 OS=Arabidopsis thaliana OX=3702 GN=CYP78A5 PE=2 SV=1	Cytochrome P450	-	-	-	-	-
TR26393_c0_g1	101.44	0.48	7.5541	3.6555e-08	1.5804e-05	-	-	-	-	-	-	-	-
TR4395_c0_g1	1880.83	18.85	6.6353	3.6715e-08	1.584e-05	PREDICTED: sucrose transport protein SUC2-like [Fragaria vesca subsp. vesca]|AFU61909.1 sucrose transporter 3 [Fragaria x ananassa]	Sucrose transport protein SUC2 OS=Arabidopsis thaliana OX=3702 GN=SUC2 PE=1 SV=2	MFS/sugar transport protein	-	-	-	-	-
TR3190_c1_g1	124.72	0.59	7.4166	3.7439e-08	1.6118e-05	-	-	-	-	-	-	-	-
TR12860_c0_g1	292.64	0.81	8.5025	3.8172e-08	1.634e-05	-	-	-	-	-	-	-	-
TR3440_c0_g1	11056.1	547.28	4.3361	3.8042e-08	1.634e-05	PREDICTED: isocitrate lyase [Fragaria vesca subsp. vesca]	Isocitrate lyase OS=Gossypium hirsutum OX=3635 PE=2 SV=1	Isocitrate lyase family;Phosphoenolpyruvate phosphomutase;SNARE domain;Syntaxin	-	-	-	K01637|E4.1.3.1, aceA; isocitrate lyase [EC:4.1.3.1]	ko00630(Metabolism);ko01100(Metabolism);ko01110(Metabolism);ko01120(Metabolism);ko01200(Metabolism)
TR782_c0_g1	4972.53	353.17	3.8155	3.8192e-08	1.634e-05	PREDICTED: probable xyloglucan endotransglucosylase/hydrolase protein 23 [Fragaria vesca subsp. vesca]	Probable xyloglucan endotransglucosylase/hydrolase protein 23 OS=Arabidopsis thaliana OX=3702 GN=XTH23 PE=2 SV=1	Glycosyl hydrolases family 16;Xyloglucan endo-transglycosylase (XET) C-terminus	-	-	-	-	-
TR61022_c0_g1	173.26	0.48	8.3343	3.8424e-08	1.6405e-05	hypothetical protein IscW_ISCW014890 [Ixodes scapularis]|EEC18307.1 hypothetical protein IscW_ISCW014890 [Ixodes scapularis]	-	-	-	-	-	-	-
TR20835_c0_g1	46.89	924.49	-4.3005	3.9517e-08	1.6837e-05	PREDICTED: heat shock 70 kDa protein 6, chloroplastic-like [Pyrus x bretschneideri]	-	-	-	-	-	-	-
TR148697_c0_g1	172.87	0.2	9.1378	3.9738e-08	1.6896e-05	60s ribosomal protein L10-like protein [Dinothrombium tinctorium]|RWS02141.1 60s ribosomal protein L10-like protein [Dinothrombium tinctorium]|RWS02178.1 60s ribosomal protein L10-like protein [Dinothrombium tinctorium]|RWS02950.1 60s ribosomal protein L10-like protein [Dinothrombium tinctorium]	60S ribosomal protein L10-1 OS=Oryza sativa subsp. japonica OX=39947 GN=SC34 PE=2 SV=1	Ribosomal protein L16p/L10e	-	-	-	K02866|RP-L10e, RPL10; large subunit ribosomal protein L10e	ko03010(Genetic Information Processing)
TR17093_c0_g1	128.51	0.48	7.8994	3.9962e-08	1.6956e-05	-	-	-	-	-	-	-	-
TR19475_c0_g1	174.07	1.21	7.103	4.2064e-08	1.7812e-05	-	-	-	-	-	-	-	-
TR3179_c0_g1	2001.83	41.6	5.5835	4.253e-08	1.7972e-05	PREDICTED: uncharacterized protein LOC101293845 [Fragaria vesca subsp. vesca]	-	Protein of unknown function, DUF547;Leucine-zipper of ternary complex factor MIP1	-	-	-	-	-
TR12207_c0_g1	120.21	0	9.5701	4.2825e-08	1.8059e-05	hypothetical protein H257_02672 [Aphanomyces astaci]|ETV86246.1 hypothetical protein H257_02672 [Aphanomyces astaci]	Calmodulin OS=Triticum aestivum OX=4565 PE=1 SV=3	EF hand;EF-hand domain;Cytoskeletal-regulatory complex EF hand;EF hand;EF-hand domain;EF-hand domain pair;EF-hand domain pair;EF-hand domain;Secreted protein acidic and rich in cysteine Ca binding region	-	-	-	K02183|CALM; calmodulin	ko04014(Environmental Information Processing);ko04015(Environmental Information Processing);ko04016(Environmental Information Processing);ko04020(Environmental Information Processing);ko04022(Environmental Information Processing);ko04024(Environmental Information Processing);ko04070(Environmental Information Processing);ko04114(Cellular Processes);ko04218(Cellular Processes);ko04261(Organismal Sy…
TR3135_c0_g2	100.5	2.64	5.2191	4.2923e-08	1.8064e-05	-	Soluble inorganic pyrophosphatase 2 OS=Arabidopsis thaliana OX=3702 GN=PPA2 PE=2 SV=2	-	-	-	-	-	-
TR7158_c0_g1	184.66	1.19	7.326	4.4379e-08	1.8638e-05	-	-	-	-	-	-	-	-
TR1490_c0_g1	147.06	2020.79	-3.78	4.4523e-08	1.8654e-05	hypothetical protein CRG98_026238 [Punica granatum]	Serine/arginine-rich splicing factor SC35 OS=Arabidopsis thaliana OX=3702 GN=SC35 PE=1 SV=1	-	-	-	-	K12891|SRSF2_8, SFRS2A_B; serine/arginine-rich splicing factor 2/8	ko03040(Genetic Information Processing)
TR177148_c0_g1	1139.54	21.41	5.7335	4.4597e-08	1.8654e-05	-	-	-	-	-	-	-	-
TR1042_c5_g1	15.95	258.07	-4.0198	4.5284e-08	1.8903e-05	PREDICTED: uncharacterized protein LOC101298064 [Fragaria vesca subsp. vesca]	-	Sieve element occlusion C-terminus	-	-	-	-	-
TR1630_c0_g1	130.27	2294.34	-4.1392	4.6624e-08	1.9384e-05	PREDICTED: protein NRT1/ PTR FAMILY 4.6 [Fragaria vesca subsp. vesca]	Protein NRT1/ PTR FAMILY 4.6 OS=Arabidopsis thaliana OX=3702 GN=NPF4.6 PE=1 SV=1	POT family	-	-	-	-	-
TR17957_c0_g1	197.55	2.46	6.3672	4.6557e-08	1.9384e-05	protein obstructor-E-like [Dermatophagoides pteronyssinus]|XP_027199115.1 protein obstructor-E-like [Dermatophagoides pteronyssinus]	-	Chitin binding Peritrophin-A domain	-	-	-	-	-
TR99_c0_g1	111.68	3056.45	-4.7738	4.6887e-08	1.9453e-05	PREDICTED: dnaJ homolog subfamily B member 4-like [Fragaria vesca subsp. vesca]	DnaJ protein ERDJ3B OS=Arabidopsis thaliana OX=3702 GN=ERDJ3B PE=1 SV=1	DnaJ domain;DnaJ C terminal domain	-	-	-	-	-
TR57988_c2_g1	24274.5	198.43	6.9341	4.7011e-08	1.9466e-05	PREDICTED: cruciferin PGCRURSE5-like [Fragaria vesca subsp. vesca]	13S globulin basic chain OS=Fagopyrum esculentum OX=3617 PE=1 SV=1	-	-	-	-	-	-
TR45954_c0_g1	121.43	4114.42	-5.0821	4.7848e-08	1.9772e-05	PREDICTED: galactinol synthase 2-like [Fragaria vesca subsp. vesca]	-	-	-	-	-	K18819|GOLS; inositol 3-alpha-galactosyltransferase [EC:2.4.1.123]	ko00052(Metabolism);ko01100(Metabolism)
TR46926_c0_g1	99.79	0	9.3013	4.8218e-08	1.9859e-05	-	-	-	-	-	-	-	-
TR7306_c0_g1	1618.52	33.11	5.6015	4.8251e-08	1.9859e-05	PREDICTED: zinc finger CCCH domain-containing protein 2-like [Fragaria vesca subsp. vesca]	Zinc finger CCCH domain-containing protein 2 OS=Arabidopsis thaliana OX=3702 GN=At1g03790 PE=2 SV=1	-	-	-	-	-	-
TR187064_c0_g1	176.32	0.41	9.1544	4.9207e-08	2.0212e-05	hypothetical protein BN946_scf184922.g6 [Trametes cinnabarina]	-	Protein of unknown function (DUF4449)	-	-	-	-	-
TR451_c0_g3	1458.13	59.14	4.6204	5.0037e-08	2.0512e-05	PREDICTED: probable galacturonosyltransferase-like 1 [Fragaria vesca subsp. vesca]	Probable galacturonosyltransferase-like 1 OS=Arabidopsis thaliana OX=3702 GN=GATL1 PE=2 SV=1	Glycosyl transferase family 8	-	-	-	-	-
TR36068_c0_g1	182.06	0.99	7.6409	5.0264e-08	2.0543e-05	-	-	-	-	-	-	-	-
TR81094_c0_g1	2483.26	15.1	7.3617	5.0312e-08	2.0543e-05	PREDICTED: LOW QUALITY PROTEIN: 12S seed storage protein CRA1-like [Fragaria vesca subsp. vesca]	Legumin B OS=Gossypium hirsutum OX=3635 GN=LEGB PE=2 SV=1	-	-	-	-	-	-
TR5147_c0_g1	2347.82	75.43	4.958	5.2773e-08	2.1505e-05	PREDICTED: blue copper protein-like [Fragaria vesca subsp. vesca]	Blue copper protein OS=Pisum sativum OX=3888 PE=2 SV=1	Plastocyanin-like domain	-	-	-	-	-
TR96883_c0_g1	65.7	0	8.6988	5.3805e-08	2.1883e-05	-	-	-	-	-	-	-	-
TR15176_c0_g1	100.81	1.01	6.5898	5.7502e-08	2.334e-05	cytochrome P450 72A15-like [Rosa chinensis]|PRQ30818.1 putative secologanin synthase [Rosa chinensis]	Cytochrome P450 CYP72A219 OS=Panax ginseng OX=4054 PE=2 SV=1	Cytochrome P450;Cytochrome P450	-	-	-	-	-
TR590_c0_g1	6612.79	312.16	4.404	5.7621e-08	2.3342e-05	PREDICTED: uncharacterized protein LOC101290919 [Fragaria vesca subsp. vesca]	-	-	-	-	-	-	-
TR6922_c0_g1	1303.52	31367.2	-4.5887	5.7906e-08	2.3412e-05	heat shock protein 83 [Rosa chinensis]|PRQ60181.1 putative Heat shock protein Hsp90 family [Rosa chinensis]	Heat shock protein 82 (Fragment) OS=Nicotiana tabacum OX=4097 GN=HSP82 PE=2 SV=1	Hsp90 protein;Hsp90 protein	-	-	-	K04079|HSP90A, htpG; molecular chaperone HtpG	ko04141(Genetic Information Processing);ko04151(Environmental Information Processing);ko04217(Cellular Processes);ko04612(Organismal Systems);ko04621(Organismal Systems);ko04626(Organismal Systems);ko04657(Organismal Systems);ko04659(Organismal Systems);ko04914(Organismal Systems);ko04915(Organismal Systems)
TR9327_c0_g1	17.05	1443.74	-6.4047	5.8165e-08	2.347e-05	actin-1, putative [Acanthamoeba castellanii str. Neff]|ELR15256.1 actin-1, putative [Acanthamoeba castellanii str. Neff]	Actin OS=Volvox carteri OX=3067 PE=3 SV=1	Actin	-	nucleotide binding;molecular_function;binding;drug binding;purine nucleotide binding;adenyl nucleotide binding;ribonucleotide binding;purine ribonucleotide binding;adenyl ribonucleotide binding;purine ribonucleoside triphosphate binding;small molecule binding;ion binding;anion binding;organic cyclic compound binding;carbohydrate derivative binding;nucleoside phosphate binding;heterocyclic compoun…	-	-	-
TR164146_c0_g1	149.04	0.77	7.5235	5.929e-08	2.3831e-05	PREDICTED: ATP synthase subunit beta, mitochondrial-like [Rhagoletis zephyria]	ATP synthase subunit beta, mitochondrial OS=Zea mays OX=4577 GN=ATPB PE=2 SV=1	ATP synthase alpha/beta family, nucleotide-binding domain;ATP synthase alpha/beta family, beta-barrel domain	-	-	-	K02133|ATPeF1B, ATP5B, ATP2; F-type H+-transporting ATPase subunit beta [EC:7.1.2.2]	ko00190(Metabolism);ko01100(Metabolism);ko04714(Organismal Systems)
TR2467_c0_g1	50726.6	1337.67	5.2449	5.9247e-08	2.3831e-05	PREDICTED: omega-6 fatty acid desaturase, endoplasmic reticulum isozyme 2-like [Fragaria vesca subsp. vesca]	Delta(12)-fatty-acid desaturase FAD2 OS=Vernicia fordii OX=73154 GN=FAD2 PE=1 SV=1	Domain of unknown function (DUF3474);Fatty acid desaturase	-	-	-	K10256|FAD2; omega-6 fatty acid desaturase / acyl-lipid omega-6 desaturase (Delta-12 desaturase) [EC:1.14.19.6 1.14.19.22]	ko01040(Metabolism);ko01100(Metabolism);ko01212(Metabolism)
TR24369_c1_g1	109.54	1.28	6.2402	5.9568e-08	2.3896e-05	-	-	-	-	-	-	-	-
TR32306_c0_g1	81.79	1.31	6.1106	6.0851e-08	2.4363e-05	PREDICTED: uncharacterized protein LOC101297060 [Fragaria vesca subsp. vesca]	-	-	-	-	-	-	-
TR127096_c0_g3	161.53	1.6	6.7448	6.2042e-08	2.4792e-05	-	-	-	-	-	-	-	-
TR6155_c0_g1	2345.82	56.44	5.3766	6.2915e-08	2.5092e-05	PREDICTED: cytochrome P450 714A1-like [Fragaria vesca subsp. vesca]	Cytochrome P450 714A1 OS=Arabidopsis thaliana OX=3702 GN=CYP714A1 PE=2 SV=1	Cytochrome P450;Cytochrome P450	-	-	-	-	-
TR3249_c1_g1	463.36	18.86	4.6026	6.442e-08	2.5642e-05	PREDICTED: sodium/hydrogen exchanger 4 isoform X1 [Fragaria vesca subsp. vesca]	Sodium/hydrogen exchanger 4 OS=Arabidopsis thaliana OX=3702 GN=NHX4 PE=2 SV=2	Sodium/hydrogen exchanger family;Sodium/hydrogen exchanger family	-	-	-	-	-
TR154340_c0_g1	170.5	1.74	6.546	6.4723e-08	2.5701e-05	antizyme inhibitor 2-like [Dermatophagoides pteronyssinus]	Ornithine decarboxylase OS=Solanum lycopersicum OX=4081 GN=ODC PE=2 SV=2	Pyridoxal-dependent decarboxylase, pyridoxal binding domain;Pyridoxal-dependent decarboxylase, C-terminal sheet domain	-	-	-	K01581|E4.1.1.17, ODC1, speC, speF; ornithine decarboxylase [EC:4.1.1.17]	ko00330(Metabolism);ko00480(Metabolism);ko01100(Metabolism);ko01110(Metabolism)
TR69344_c1_g1	352.26	3.85	6.4962	6.4818e-08	2.5701e-05	cinnamoyl-CoA reductase 1 [Rosa chinensis]|PRQ50429.1 putative cinnamoyl-CoA reductase [Rosa chinensis]	Cinnamoyl-CoA reductase 1 OS=Arabidopsis thaliana OX=3702 GN=CCR1 PE=1 SV=1	3-beta hydroxysteroid dehydrogenase/isomerase family;NAD dependent epimerase/dehydratase family;GDP-mannose 4,6 dehydratase;NAD(P)H-binding;Male sterility protein;NmrA-like family	-	-	-	K09753|CCR; cinnamoyl-CoA reductase [EC:1.2.1.44]	ko00940(Metabolism);ko01100(Metabolism);ko01110(Metabolism)
TR5245_c1_g1	869.87	32.22	4.7479	6.6229e-08	2.621e-05	AP2-like ethylene-responsive transcription factor AIL5 [Rosa chinensis]|PRQ37370.1 putative transcription factor AP2-EREBP family [Rosa chinensis]	AP2-like ethylene-responsive transcription factor AIL5 OS=Arabidopsis thaliana OX=3702 GN=AIL5 PE=2 SV=2	AP2 domain	-	-	-	-	-
TR37041_c0_g1	92.38	0.2	8.233	6.6917e-08	2.6432e-05	-	-	-	-	-	-	-	-
TR13513_c0_g1	126.49	1.38	6.5168	6.7581e-08	2.6623e-05	Aquaporin-like protein [Aureobasidium pullulans]	-	DUF2407 ubiquitin-like domain;Protein of unknown function (DUF2870);RNA methyltransferase;Ubiquitin-2 like Rad60 SUMO-like;Ubiquitin-2 like Rad60 SUMO-like;Telomere stability and silencing;Ubiquitin family;Ubiquitin-like domain	-	-	-	K08770|UBC; ubiquitin C	ko03320(Organismal Systems);ko04120(Genetic Information Processing);ko04137(Cellular Processes)
TR379_c0_g1	10523.1	860.92	3.6114	6.766e-08	2.6623e-05	pleiotropic drug resistance protein 2-like [Rosa chinensis]|PRQ33217.1 putative iron-chelate-transporting ATPase [Rosa chinensis]	Pleiotropic drug resistance protein 2 OS=Nicotiana plumbaginifolia OX=4092 GN=PDR2 PE=2 SV=1	AAA ATPase domain;AAA domain;AAA domain, putative AbiEii toxin, Type IV TA system;AAA domain;P-loop containing region of AAA domain;ABC-2 type transporter;ABC transporter;ABC-transporter extracellular N-terminal;Plant PDR ABC transporter associated	-	-	-	-	-
TR9033_c0_g1	84.87	0.81	6.7118	6.8189e-08	2.678e-05	-	-	-	-	-	-	-	-
TR50164_c0_g2	91.57	1.31	6.2673	7.0577e-08	2.7665e-05	Trichoplein multi-domain protein [Pyrenophora tritici-repentis]	-	-	-	-	-	-	-
TR93_c0_g1	94.64	2.35	5.2937	7.2281e-08	2.8279e-05	nuclear transcription factor Y subunit C-9-like [Rosa chinensis]|PRQ17750.1 putative transcription factor Hap3/NF-YB family [Rosa chinensis]	Nuclear transcription factor Y subunit C-3 OS=Arabidopsis thaliana OX=3702 GN=NFYC3 PE=1 SV=1	Histone-like transcription factor (CBF/NF-Y) and archaeal histone;Core histone H2A/H2B/H3/H4	-	-	-	-	-
TR7301_c0_g1	702.61	51.96	3.7546	7.2554e-08	2.8332e-05	uncharacterized protein LOC112189633 [Rosa chinensis]|PRQ52986.1 hypothetical protein RchiOBHm_Chr2g0161511 [Rosa chinensis]	-	-	-	-	-	-	-
TR54280_c0_g1	11.03	363.62	-5.0396	7.4006e-08	2.8844e-05	-	-	-	-	-	-	-	-
TR17526_c0_g1	171.88	1.89	6.4353	7.4252e-08	2.8886e-05	heat shock protein [Phenacoccus solenopsis]	-	Hsp20/alpha crystallin family	-	-	-	-	-
TR1_c16_g1	82227.2	728.93	6.8175	7.5375e-08	2.9267e-05	PREDICTED: 12S seed storage protein CRA1-like [Fragaria vesca subsp. vesca]	Legumin A OS=Gossypium hirsutum OX=3635 GN=LEGA PE=2 SV=2	-	-	-	-	-	-
TR29692_c0_g1	74.79	1229.29	-4.038	7.5722e-08	2.9346e-05	PREDICTED: galactinol synthase 2-like [Fragaria vesca subsp. vesca]	Galactinol synthase 2 OS=Solanum lycopersicum OX=4081 GN=GOLS2 PE=2 SV=1	Glycosyl transferase family 8	-	-	-	K18819|GOLS; inositol 3-alpha-galactosyltransferase [EC:2.4.1.123]	ko00052(Metabolism);ko01100(Metabolism)
TR100140_c0_g1	187.15	1.26	7.1498	7.7486e-08	2.9917e-05	paramyosin [Aphonopelma sp. DQ-2016]	-	Myosin tail	-	-	-	-	-
TR49485_c0_g1	155.52	0.41	8.9733	7.7358e-08	2.9917e-05	60S ribosomal protein L5-like protein [Dinothrombium tinctorium]|RWS04602.1 60S ribosomal protein L5-like protein [Dinothrombium tinctorium]	60S ribosomal protein L5 OS=Helianthus annuus OX=4232 GN=RPL5A PE=2 SV=1	Ribosomal L18 C-terminal region;Ribosomal large subunit proteins 60S L5, and 50S L18	-	-	-	K02932|RP-L5e, RPL5; large subunit ribosomal protein L5e	ko03010(Genetic Information Processing)
TR45738_c0_g1	135.89	0.29	8.779	7.8723e-08	3.0225e-05	troponin T-like protein [Sarcoptes scabiei]	-	Troponin	-	-	-	-	-
TR46567_c0_g1	170.03	9.75	4.1222	7.869e-08	3.0225e-05	PREDICTED: structural maintenance of chromosomes protein 2-1-like [Fragaria vesca subsp. vesca]	Structural maintenance of chromosomes protein 2-1 OS=Arabidopsis thaliana OX=3702 GN=SMC2-1 PE=2 SV=2	RecF/RecN/SMC N terminal domain	-	-	-	K06674|SMC2; structural maintenance of chromosome 2	ko04111(Cellular Processes)
TR75282_c0_g1	211.12	0.7	8.4234	7.845e-08	3.0225e-05	-	-	-	-	-	-	-	-
TR16576_c0_g2	163.61	1.84	6.5511	8.05e-08	3.0849e-05	(-)-germacrene D synthase-like [Prunus avium]	(-)-germacrene D synthase OS=Vitis vinifera OX=29760 GN=VIT_19s0014g04930 PE=1 SV=1	Terpene synthase, N-terminal domain;Terpene synthase family, metal binding domain	-	-	-	-	-
TR24044_c0_g1	242.29	1.56	7.3239	8.1291e-08	3.1056e-05	60S ribosomal protein L3-like protein [Leptotrombidium deliense]	60S ribosomal protein L3 OS=Oryza sativa subsp. japonica OX=39947 GN=RPL3 PE=2 SV=2	Ribosomal protein L3;Ribosomal protein L3	-	-	-	-	-
TR68057_c0_g1	33.68	525.09	-3.9619	8.1342e-08	3.1056e-05	uncharacterized protein LOC112172189 isoform X1 [Rosa chinensis]|PRQ27450.1 hypothetical protein RchiOBHm_Chr6g0305451 [Rosa chinensis]	-	-	-	-	-	-	-
TR23641_c0_g1	96.82	0.61	7.4393	8.1567e-08	3.1085e-05	hypothetical protein COCSADRAFT_34241 [Bipolaris sorokiniana ND90Pr]|EMD67431.1 hypothetical protein COCSADRAFT_34241 [Bipolaris sorokiniana ND90Pr]	-	-	-	-	-	-	-
TR1462_c1_g2	2773	97.12	4.8357	8.477e-08	3.2246e-05	PREDICTED: cellulose synthase A catalytic subunit 8 [UDP-forming] [Fragaria vesca subsp. vesca]	Cellulose synthase A catalytic subunit 8 [UDP-forming] OS=Arabidopsis thaliana OX=3702 GN=CESA8 PE=1 SV=1	Cellulose synthase;Glycosyl transferase family group 2	-	-	-	-	-
TR14320_c2_g1	127.22	0.61	7.8283	8.7503e-08	3.3224e-05	-	-	-	-	-	-	-	-
TR19_c1_g3	2945.84	90.95	5.0205	8.8141e-08	3.3405e-05	transcription factor MADS-box 2 [Fragaria chiloensis]	Agamous-like MADS-box protein AGL9 homolog OS=Petunia hybrida OX=4102 GN=FBP2 PE=1 SV=2	K-box region	-	-	-	-	-
TR3596_c0_g1	1270.35	19.55	6.0202	9.0137e-08	3.4098e-05	PREDICTED: putative invertase inhibitor [Fragaria vesca subsp. vesca]	B3 domain-containing transcription factor LEC2 OS=Arabidopsis thaliana OX=3702 GN=LEC2 PE=2 SV=1	Plant invertase/pectin methylesterase inhibitor	-	-	-	-	-
TR35714_c0_g2	13.66	329.08	-4.5876	9.0463e-08	3.4159e-05	PREDICTED: serine/arginine-rich splicing factor SC35-like isoform X2 [Fragaria vesca subsp. vesca]	-	-	-	-	-	K12891|SRSF2_8, SFRS2A_B; serine/arginine-rich splicing factor 2/8	ko03040(Genetic Information Processing)
TR70607_c1_g1	4305.16	30.26	7.1518	9.1186e-08	3.4369e-05	PREDICTED: cruciferin PGCRURSE5-like [Fragaria vesca subsp. vesca]	12S seed storage globulin 2 OS=Avena sativa OX=4498 PE=3 SV=1	-	-	-	-	-	-
TR1_c154_g1	373313	2582.58	7.1754	9.7386e-08	3.6638e-05	PREDICTED: legumin B-like [Fragaria vesca subsp. vesca]	13S globulin basic chain OS=Fagopyrum esculentum OX=3617 PE=1 SV=1	-	-	-	-	-	-
TR2965_c0_g1	421.07	10.67	5.2925	9.761e-08	3.6655e-05	-	-	-	-	-	-	-	-
TR15496_c0_g1	122.71	5.43	4.5097	9.935e-08	3.7241e-05	uncharacterized protein LOC112187706 [Rosa chinensis]|PRQ48575.1 hypothetical protein RchiOBHm_Chr2g0112261 [Rosa chinensis]	-	-	-	-	-	-	-
TR2855_c0_g2	1423.89	22.83	5.9557	9.9639e-08	3.7281e-05	probable beta-1,4-xylosyltransferase IRX10 [Rosa chinensis]|PRQ39766.1 putative xylogalacturonan beta-1,3-xylosyltransferase [Rosa chinensis]	Probable beta-1,4-xylosyltransferase IRX10 OS=Arabidopsis thaliana OX=3702 GN=IRX10 PE=2 SV=1	Exostosin family	-	-	-	-	-
TR12843_c0_g1	229.63	6.21	5.1836	1.0031e-07	3.7465e-05	hypothetical protein RchiOBHm_Chr3g0458221 [Rosa chinensis]	-	-	-	-	-	-	-
TR3752_c0_g1	274.92	2.1	7.1235	1.0165e-07	3.7897e-05	-	-	-	-	-	-	-	-
TR23567_c0_g1	5.72	284.23	-5.634	1.0218e-07	3.8024e-05	PREDICTED: protein LHY-like [Fragaria vesca subsp. vesca]|XP_011468882.1 PREDICTED: protein LHY-like [Fragaria vesca subsp. vesca]|XP_011468883.1 PREDICTED: protein LHY-like [Fragaria vesca subsp. vesca]|XP_011468884.1 PREDICTED: protein LHY-like [Fragaria vesca subsp. vesca]	Protein LHY OS=Arabidopsis thaliana OX=3702 GN=LHY PE=1 SV=2	-	-	-	-	K12133|LHY; MYB-related transcription factor LHY	ko04712(Organismal Systems)
TR12060_c0_g1	145.75	3.38	5.4411	1.0328e-07	3.8296e-05	-	-	-	-	-	-	-	-
TR32972_c0_g1	6.09	127.31	-4.3815	1.0315e-07	3.8296e-05	putative ribonuclease H-like domain-containing protein [Rosa chinensis]	Putative ribonuclease H protein At1g65750 OS=Arabidopsis thaliana OX=3702 GN=At1g65750 PE=3 SV=1	Reverse transcriptase-like	-	-	-	-	-
TR8051_c0_g1	994.96	11.1	6.4744	1.0729e-07	3.9713e-05	PREDICTED: protein TRANSPARENT TESTA 12-like [Fragaria vesca subsp. vesca]	Protein DETOXIFICATION 34 OS=Arabidopsis thaliana OX=3702 GN=DTX34 PE=2 SV=1	MatE	-	-	-	-	-
TR1485_c0_g1	6204.97	589.71	3.3952	1.094e-07	4.0346e-05	PREDICTED: squalene monooxygenase-like [Fragaria vesca subsp. vesca]	Squalene monooxygenase OS=Panax ginseng OX=4054 PE=2 SV=1	FAD dependent oxidoreductase;FAD binding domain;FAD binding domain;NAD(P)-binding Rossmann-like domain;Squalene epoxidase	-	-	-	K00511|SQLE, ERG1; squalene monooxygenase [EC:1.14.14.17]	ko00100(Metabolism);ko00909(Metabolism);ko01100(Metabolism);ko01110(Metabolism)
TR28871_c0_g1	98.2	1.98	5.5716	1.0938e-07	4.0346e-05	PREDICTED: protein HOTHEAD-like [Fragaria vesca subsp. vesca]	Protein HOTHEAD OS=Arabidopsis thaliana OX=3702 GN=HTH PE=1 SV=1	GMC oxidoreductase;GMC oxidoreductase	-	-	-	K00108|betA, CHDH; choline dehydrogenase [EC:1.1.99.1]	ko00260(Metabolism);ko01100(Metabolism)
TR28642_c0_g1	124.7	1.96	5.8583	1.0961e-07	4.0352e-05	putative glycerophosphodiester phosphodiesterase, protein kinase RLK-Pelle-SD-2b family [Rosa chinensis]	Rust resistance kinase Lr10 OS=Triticum aestivum OX=4565 GN=LRK10 PE=2 SV=1	Protein kinase domain;Protein tyrosine kinase	-	-	-	-	-
TR11688_c0_g1	354.5	3.97	6.4708	1.1013e-07	4.0391e-05	PREDICTED: B3 domain-containing transcription factor FUS3 [Fragaria vesca subsp. vesca]	B3 domain-containing transcription factor FUS3 OS=Arabidopsis thaliana OX=3702 GN=FUS3 PE=2 SV=2	B3 DNA binding domain	-	-	-	-	-
TR20647_c0_g1	203.59	1.03	7.7912	1.1022e-07	4.0391e-05	cuticle protein 14-like [Parasteatoda tepidariorum]	-	Insect cuticle protein	-	-	-	-	-
TR9269_c0_g1	775.27	38.68	4.3248	1.1031e-07	4.0391e-05	PREDICTED: uncharacterized protein LOC101302821 isoform X1 [Fragaria vesca subsp. vesca]	-	-	-	-	-	-	-
TR48919_c0_g1	318.64	3.23	6.6351	1.1187e-07	4.0892e-05	PREDICTED: cruciferin PGCRURSE5-like [Fragaria vesca subsp. vesca]	Legumin OS=Cicer arietinum OX=3827 GN=leg3 PE=1 SV=1	-	-	-	-	-	-
TR44392_c0_g1	119.87	0.29	8.5981	1.1226e-07	4.0963e-05	-	-	-	-	-	-	-	-
TR40295_c0_g1	159.2	6.05	4.696	1.1346e-07	4.1326e-05	hypothetical protein DVH24_019235 [Malus domestica]	Casparian strip membrane protein 2 OS=Populus trichocarpa OX=3694 GN=POPTRDRAFT_576556 PE=2 SV=1	Domain of unknown function (DUF588)	-	-	-	-	-
TR25838_c0_g1	118.65	0.61	7.7281	1.1433e-07	4.1568e-05	hypothetical protein pdam_00019829, partial [Pocillopora damicornis]	Actin OS=Coleochaete scutata OX=3125 PE=2 SV=1	Actin	-	-	-	K05692|ACTB_G1; actin beta/gamma 1	ko04015(Environmental Information Processing);ko04145(Cellular Processes);ko04210(Cellular Processes);ko04390(Environmental Information Processing);ko04391(Environmental Information Processing);ko04510(Cellular Processes);ko04520(Cellular Processes);ko04530(Cellular Processes);ko04611(Organismal Systems);ko04670(Organismal Systems);ko04714(Organismal Systems);ko04745(Organismal Systems);ko04810(C…
TR10060_c0_g1	6282.47	63.08	6.6355	1.1781e-07	4.2685e-05	PREDICTED: peroxidase 72-like [Fragaria vesca subsp. vesca]	Peroxidase 72 OS=Arabidopsis thaliana OX=3702 GN=PER72 PE=1 SV=1	Peroxidase	-	-	-	K00430|E1.11.1.7; peroxidase [EC:1.11.1.7]	ko00940(Metabolism);ko01100(Metabolism);ko01110(Metabolism)
TR22265_c0_g1	116.78	0.77	7.1694	1.1765e-07	4.2685e-05	PREDICTED: ABC transporter B family member 15-like isoform X1 [Fragaria vesca subsp. vesca]	ABC transporter B family member 15 OS=Arabidopsis thaliana OX=3702 GN=ABCB15 PE=3 SV=1	ABC transporter transmembrane region;ABC transporter;RecF/RecN/SMC N terminal domain	-	-	-	K05658|ABCB1, CD243; ATP-binding cassette, subfamily B (MDR/TAP), member 1 [EC:7.6.2.2]	ko02010(Environmental Information Processing);ko04976(Organismal Systems)
TR136741_c0_g1	270.19	3.07	6.4916	1.1847e-07	4.2845e-05	-	-	-	-	-	-	-	-
TR10708_c0_g1	796.88	22.63	5.1215	1.236e-07	4.4624e-05	PREDICTED: MATE efflux family protein 1 [Fragaria vesca subsp. vesca]|XP_011468825.1 PREDICTED: MATE efflux family protein 1 [Fragaria vesca subsp. vesca]	Protein DETOXIFICATION 43 OS=Arabidopsis thaliana OX=3702 GN=DTX43 PE=1 SV=1	MatE	-	-	-	-	-
TR12742_c0_g1	196.93	2.86	6.1751	1.2453e-07	4.4883e-05	-	-	-	-	-	-	-	-
TR4903_c1_g1	394	2.82	7.0713	1.2579e-07	4.5255e-05	-	-	-	-	-	-	-	-
TR19587_c0_g1	17648.8	117.02	7.2362	1.2633e-07	4.5369e-05	PREDICTED: legumin B-like [Fragaria vesca subsp. vesca]	12S seed storage protein CRA1 OS=Arabidopsis thaliana OX=3702 GN=CRA1 PE=1 SV=2	-	-	-	-	-	-
TR11092_c1_g1	4837.28	37.24	7.018	1.2737e-07	4.5663e-05	PREDICTED: 12S seed storage protein CRA1-like [Fragaria vesca subsp. vesca]	Legumin A OS=Gossypium hirsutum OX=3635 GN=LEGA PE=2 SV=2	-	-	-	-	-	-
TR33776_c0_g1	173.14	3.69	5.5937	1.2866e-07	4.6047e-05	-	-	-	-	-	-	-	-
TR404_c0_g1	1132.56	70.08	4.0188	1.3011e-07	4.6484e-05	PREDICTED: protein SRG1-like [Fragaria vesca subsp. vesca]	Codeine O-demethylase OS=Papaver somniferum OX=3469 GN=CODM PE=1 SV=1	2OG-Fe(II) oxygenase superfamily;non-haem dioxygenase in morphine synthesis N-terminal	-	-	-	-	-
TR17661_c0_g1	22.47	482.84	-4.4265	1.3085e-07	4.667e-05	putative oxidoreductase [Rosa chinensis]	(+)-neomenthol dehydrogenase OS=Arabidopsis thaliana OX=3702 GN=SDR1 PE=1 SV=1	-	-	-	-	K15095|E1.1.1.208; (+)-neomenthol dehydrogenase [EC:1.1.1.208]	ko00902(Metabolism);ko01110(Metabolism)
TR24722_c0_g1	2.31	105.42	-5.5127	1.3343e-07	4.7505e-05	-	-	-	-	-	-	-	-
TR5372_c0_g1	497.88	9238.35	-4.2137	1.3387e-07	4.7582e-05	17.8 kDa class I heat shock protein-like [Rosa chinensis]|PRQ59321.1 putative small heat shock protein HSP20 [Rosa chinensis]	18.5 kDa class I heat shock protein OS=Glycine max OX=3847 GN=HSP18.5-C PE=3 SV=1	-	-	-	-	K13993|HSP20; HSP20 family protein	ko04141(Genetic Information Processing)
TR13953_c0_g1	80.77	0.48	7.2253	1.3551e-07	4.8081e-05	-	-	-	-	-	-	-	-
TR32081_c0_g1	118941	886.87	7.0672	1.361e-07	4.8206e-05	PREDICTED: 12S seed storage protein CRA1-like [Fragaria vesca subsp. vesca]	Legumin A2 OS=Pisum sativum OX=3888 GN=LEGA2 PE=3 SV=1	-	-	-	-	-	-
TR15756_c0_g1	22.04	287.59	-3.7078	1.3762e-07	4.8577e-05	-	-	-	-	-	-	-	-
TR28805_c0_g1	130.38	1.96	6.057	1.3749e-07	4.8577e-05	-	-	-	-	-	-	-	-
TR3159_c1_g2	74.4	1424.73	-4.258	1.3799e-07	4.8625e-05	PREDICTED: LOW QUALITY PROTEIN: cytochrome P450 CYP72A219-like [Fragaria vesca subsp. vesca]	Cytochrome P450 72A15 OS=Arabidopsis thaliana OX=3702 GN=CYP72A15 PE=2 SV=1	Cytochrome P450	-	-	-	-	-
TR68216_c0_g1	1542.64	14.93	6.6889	1.3878e-07	4.882e-05	PREDICTED: 12S seed storage protein CRA1-like [Fragaria vesca subsp. vesca]	Legumin A OS=Pisum sativum OX=3888 GN=LEGA PE=1 SV=1	-	-	-	-	-	-
TR10979_c0_g1	241.46	3.65	5.9871	1.391e-07	4.885e-05	PREDICTED: CASP-like protein 1F1 [Fragaria vesca subsp. vesca]	CASP-like protein 1F1 OS=Populus trichocarpa OX=3694 GN=POPTRDRAFT_824792 PE=2 SV=1	Domain of unknown function (DUF588)	-	-	-	-	-
TR30134_c0_g1	128	0.9	7.2231	1.396e-07	4.894e-05	hypothetical protein B4U79_08775, partial [Dinothrombium tinctorium]|RWS13401.1 hypothetical protein B4U79_15506, partial [Dinothrombium tinctorium]	40S ribosomal protein S4 OS=Gossypium hirsutum OX=3635 GN=RPS4 PE=2 SV=1	40S ribosomal protein S4 C-terminus;Ribosomal family S4e;RS4NT (NUC023) domain;S4 domain	-	-	-	K02987|RP-S4e, RPS4; small subunit ribosomal protein S4e	ko03010(Genetic Information Processing)
TR12980_c1_g1	124.25	1.96	5.8547	1.425e-07	4.9873e-05	basic 7S globulin-like [Rosa chinensis]|PRQ38800.1 putative nepenthesin [Rosa chinensis]	Basic 7S globulin OS=Glycine max OX=3847 GN=BG PE=1 SV=2	Xylanase inhibitor C-terminal;Xylanase inhibitor N-terminal	-	-	-	-	-
TR120467_c0_g1	98.31	1.19	6.4241	1.4576e-07	5.0926e-05	Helix-loop-helix domain containing protein 2 [Sarcoptes scabiei]	-	Helix-loop-helix DNA-binding domain	-	-	-	-	-
TR42265_c0_g1	132.19	1.22	6.8447	1.4855e-07	5.1814e-05	putative ATP-dependent RNA helicase me31b-like protein [Leptotrombidium deliense]	DEAD-box ATP-dependent RNA helicase 6 OS=Oryza sativa subsp. japonica OX=39947 GN=Os04g0533000 PE=2 SV=1	DEAD/DEAH box helicase;Helicase conserved C-terminal domain;V-type ATPase 116kDa subunit family	-	-	-	K12614|DDX6, RCK, DHH1; ATP-dependent RNA helicase DDX6/DHH1 [EC:3.6.4.13]	ko03018(Genetic Information Processing)
TR16424_c0_g1	1018.67	75.71	3.7515	1.4884e-07	5.1826e-05	pleiotropic drug resistance protein 2-like [Rosa chinensis]|PRQ33218.1 putative iron-chelate-transporting ATPase [Rosa chinensis]	Pleiotropic drug resistance protein 2 OS=Nicotiana plumbaginifolia OX=4092 GN=PDR2 PE=2 SV=1	ABC-2 type transporter	-	-	-	-	-
TR105480_c0_g2	136.84	0.81	7.404	1.4978e-07	5.2068e-05	-	-	-	-	-	-	-	-
TR1815_c0_g1	1285.86	18255	-3.8275	1.5487e-07	5.3746e-05	PREDICTED: heat shock 70 kDa protein 8 [Fragaria vesca subsp. vesca]	Heat shock 70 kDa protein 8 OS=Arabidopsis thaliana OX=3702 GN=HSP70-8 PE=1 SV=1	Hsp70 protein	-	-	-	K09489|HSPA4; heat shock 70kDa protein 4	ko04530(Cellular Processes);ko04612(Organismal Systems)
TR159644_c0_g1	89.26	0	9.1405	1.5566e-07	5.3928e-05	60S ribosomal protein L21-like [Centruroides sculpturatus]	60S ribosomal protein L21-1 OS=Arabidopsis thaliana OX=3702 GN=RPL21A PE=2 SV=2	Ribosomal protein L21e	-	-	-	K02889|RP-L21e, RPL21; large subunit ribosomal protein L21e	ko03010(Genetic Information Processing)
TR53375_c0_g1	81.53	0	9.01	1.5627e-07	5.4049e-05	vitellogenin-6-like [Limulus polyphemus]	-	von Willebrand factor type D domain	-	-	-	-	-
TR74602_c0_g2	135.78	0.77	7.3899	1.57e-07	5.4212e-05	60S ribosomal protein L19-like [Limulus polyphemus]	60S ribosomal protein L19-3 OS=Arabidopsis thaliana OX=3702 GN=RPL19C PE=2 SV=3	Ribosomal protein L19e	-	-	-	K02885|RP-L19e, RPL19; large subunit ribosomal protein L19e	ko03010(Genetic Information Processing)
TR86218_c0_g1	132.78	1.65	6.2313	1.6165e-07	5.5721e-05	auxin-binding protein ABP19a-like [Rosa chinensis]|PRQ46978.1 putative germin, rmlC-like cupin domain-containing protein [Rosa chinensis]	Auxin-binding protein ABP19a OS=Prunus persica OX=3760 GN=ABP19A PE=3 SV=1	-	-	-	-	-	-
TR8780_c2_g1	409.49	16.42	4.6354	1.6353e-07	5.6276e-05	rac-like GTP-binding protein ARAC7 [Rosa chinensis]|PRQ46635.1 putative small GTPase superfamily, P-loop containing nucleoside triphosphate hydrolase [Rosa chinensis]	Rac-like GTP-binding protein ARAC7 OS=Arabidopsis thaliana OX=3702 GN=ARAC7 PE=1 SV=1	Ras family;Ras of Complex, Roc, domain of DAPkinase	-	-	-	K04392|RAC1; Ras-related C3 botulinum toxin substrate 1	ko04010(Environmental Information Processing);ko04013(Environmental Information Processing);ko04014(Environmental Information Processing);ko04015(Environmental Information Processing);ko04024(Environmental Information Processing);ko04062(Organismal Systems);ko04071(Environmental Information Processing);ko04145(Cellular Processes);ko04151(Environmental Information Processing);ko04310(Environmental…
TR31064_c0_g1	192.88	9.27	4.3742	1.669e-07	5.7324e-05	GDSL esterase/lipase At5g37690 isoform X1 [Rosa chinensis]	GDSL esterase/lipase At5g37690 OS=Arabidopsis thaliana OX=3702 GN=At5g37690 PE=2 SV=1	GDSL-like Lipase/Acylhydrolase	-	-	-	-	-
TR761_c0_g1	90.7	1179.04	-3.6998	1.6713e-07	5.7324e-05	PREDICTED: zinc finger protein CONSTANS-LIKE 9-like [Fragaria vesca subsp. vesca]|XP_011460127.1 PREDICTED: zinc finger protein CONSTANS-LIKE 9-like [Fragaria vesca subsp. vesca]	-	-	-	-	-	-	-
TR141354_c0_g1	99.13	0	9.2918	1.7067e-07	5.8439e-05	glyceraldehyde-3-phosphate dehydrogenase 2 isoform X2 [Limulus polyphemus]	Glyceraldehyde-3-phosphate dehydrogenase GAPCP2, chloroplastic OS=Arabidopsis thaliana OX=3702 GN=GAPCP2 PE=2 SV=1	Glyceraldehyde 3-phosphate dehydrogenase, C-terminal domain;Glyceraldehyde 3-phosphate dehydrogenase, NAD binding domain	-	-	-	K00134|GAPDH, gapA; glyceraldehyde 3-phosphate dehydrogenase (phosphorylating) [EC:1.2.1.12]	ko00010(Metabolism);ko00710(Metabolism);ko01100(Metabolism);ko01110(Metabolism);ko01120(Metabolism);ko01200(Metabolism);ko01230(Metabolism);ko04066(Environmental Information Processing)
TR25954_c0_g1	68.51	1333.97	-4.2835	1.7116e-07	5.8461e-05	PREDICTED: L-ascorbate peroxidase 2, cytosolic-like [Fragaria vesca subsp. vesca]	L-ascorbate peroxidase 2, cytosolic OS=Arabidopsis thaliana OX=3702 GN=APX2 PE=2 SV=3	-	-	-	-	K00434|E1.11.1.11; L-ascorbate peroxidase [EC:1.11.1.11]	ko00053(Metabolism);ko00480(Metabolism);ko01100(Metabolism)
TR31289_c0_g1	15.72	421.91	-4.7452	1.713e-07	5.8461e-05	PREDICTED: dehydrodolichyl diphosphate synthase 6-like [Fragaria vesca subsp. vesca]	-	-	-	-	-	K11778|DHDDS, RER2, SRT1; ditrans,polycis-polyprenyl diphosphate synthase [EC:2.5.1.87]	ko00900(Metabolism);ko01110(Metabolism)
TR23024_c0_g2	867.92	32.08	4.7637	1.7186e-07	5.8554e-05	PREDICTED: polyphenol oxidase, chloroplastic-like [Fragaria vesca subsp. vesca]	Polyphenol oxidase, chloroplastic OS=Malus domestica OX=3750 PE=2 SV=1	Polyphenol oxidase middle domain;Protein of unknown function (DUF_B2219);Common central domain of tyrosinase	-	-	-	K00422|E1.10.3.1; polyphenol oxidase [EC:1.10.3.1]	ko00350(Metabolism);ko00950(Metabolism);ko01100(Metabolism);ko01110(Metabolism)
TR151348_c0_g1	129.03	2.12	5.9873	1.7343e-07	5.8991e-05	40S ribosomal protein S8-like [Dermatophagoides pteronyssinus]	40S ribosomal protein S8 OS=Zea mays OX=4577 GN=RPS8 PE=2 SV=2	Ribosomal protein S8e	-	-	-	K02995|RP-S8e, RPS8; small subunit ribosomal protein S8e	ko03010(Genetic Information Processing)
TR7269_c0_g1	454.23	5.03	6.487	1.7532e-07	5.9538e-05	PREDICTED: uncharacterized protein LOC101294520 [Fragaria vesca subsp. vesca]	-	Late embryogenesis abundant protein	-	-	-	-	-
TR121560_c1_g1	127.86	0.9	7.2207	1.7801e-07	6.0251e-05	78 kDa glucose-regulated protein-like [Varroa destructor]|XP_022672519.1 78 kDa glucose-regulated protein-like [Varroa destructor]|XP_022690582.1 78 kDa glucose-regulated protein-like [Varroa jacobsoni]|XP_022690583.1 78 kDa glucose-regulated protein-like [Varroa jacobsoni]	Luminal-binding protein 4 OS=Nicotiana tabacum OX=4097 GN=BIP4 PE=2 SV=1	Hsp70 protein;MreB/Mbl protein	-	-	-	K09490|HSPA5, BIP; endoplasmic reticulum chaperone BiP [EC:3.6.4.10]	ko03060(Genetic Information Processing);ko04141(Genetic Information Processing);ko04612(Organismal Systems);ko04918(Organismal Systems)
TR174843_c0_g1	132.99	1.93	6.2028	1.7785e-07	6.0251e-05	-	-	-	-	-	-	-	-
TR2742_c0_g1	1185.3	50.61	4.5447	1.7879e-07	6.0417e-05	PREDICTED: non-specific lipid-transfer protein 1-like [Fragaria vesca subsp. vesca]	Non-specific lipid-transfer protein 3 OS=Lens culinaris OX=3864 PE=3 SV=1	Probable lipid transfer;Protease inhibitor/seed storage/LTP family	-	-	-	-	-
TR18877_c2_g1	84192.9	594.01	7.147	1.7987e-07	6.068e-05	PREDICTED: legumin B-like [Fragaria vesca subsp. vesca]	12S seed storage protein CRA1 OS=Arabidopsis thaliana OX=3702 GN=CRA1 PE=1 SV=2	-	-	-	-	-	-
TR119063_c0_g1	16560.1	116.41	7.1517	1.8371e-07	6.1875e-05	PREDICTED: legumin B-like [Fragaria vesca subsp. vesca]	Glycinin OS=Glycine max OX=3847 PE=1 SV=1	-	-	-	-	-	-
TR7086_c1_g2	82.44	1.37	5.7729	1.8497e-07	6.2151e-05	-	-	-	-	-	-	-	-
TR810_c0_g1	300.53	12.4	4.5797	1.8513e-07	6.2151e-05	elicitor-responsive protein 3-like [Rosa chinensis]|PRQ57862.1 putative C2 domain-containing protein [Rosa chinensis]	C2 domain-containing protein At1g63220 OS=Arabidopsis thaliana OX=3702 GN=At1g63220 PE=1 SV=1	C2 domain	-	-	-	-	-
TR12862_c0_g1	19453.8	152.4	6.9955	1.8675e-07	6.2474e-05	PREDICTED: legumin B-like [Fragaria vesca subsp. vesca]	Legumin A OS=Pisum sativum OX=3888 GN=LEGA PE=1 SV=1	Cupin	-	-	-	-	-
TR17129_c0_g1	12.92	512.05	-5.306	1.8725e-07	6.2474e-05	PREDICTED: small heat shock protein, chloroplastic-like [Fragaria vesca subsp. vesca]	Small heat shock protein, chloroplastic OS=Petunia hybrida OX=4102 GN=HSP22 PE=2 SV=1	-	-	-	-	K13993|HSP20; HSP20 family protein	ko04141(Genetic Information Processing)
TR26317_c0_g1	128.44	0.97	6.9476	1.8731e-07	6.2474e-05	-	-	-	-	-	-	-	-
TR3014_c0_g1	7276.11	692.04	3.394	1.8666e-07	6.2474e-05	PREDICTED: beta-amyrin synthase-like [Fragaria vesca subsp. vesca]	Beta-amyrin synthase OS=Betula platyphylla OX=78630 GN=OSCBPY PE=1 SV=1	Prenyltransferase and squalene oxidase repeat;Squalene-hopene cyclase C-terminal domain;Squalene-hopene cyclase N-terminal domain	-	-	-	K15813|LUP4; beta-amyrin synthase [EC:5.4.99.39]	ko00909(Metabolism);ko01110(Metabolism)
TR30325_c0_g1	150.24	1.12	7.2747	1.9133e-07	6.3711e-05	hypothetical protein B4U79_10267, partial [Dinothrombium tinctorium]	-	-	-	-	-	-	-
TR27665_c0_g1	72	1.31	5.9251	1.9313e-07	6.4207e-05	putative transposase, Tnp1/En/Spm [Rosa chinensis]	-	-	-	-	-	-	-
TR19587_c1_g1	8536.36	59.55	7.1628	1.9539e-07	6.4778e-05	PREDICTED: legumin B-like [Fragaria vesca subsp. vesca]	Legumin B OS=Gossypium hirsutum OX=3635 GN=LEGB PE=2 SV=1	-	-	-	-	-	-
TR31759_c0_g1	800.36	23.86	5.0735	1.9548e-07	6.4778e-05	PREDICTED: glutamyl-tRNA(Gln) amidotransferase subunit A, mitochondrial-like isoform X1 [Fragaria vesca subsp. vesca]	Amidase 1 OS=Oryza sativa subsp. japonica OX=39947 GN=AMI1 PE=1 SV=1	Amidase	-	-	-	-	-
TR12957_c0_g1	904.89	57.39	3.9855	1.9841e-07	6.5514e-05	PREDICTED: beta-amyrin 28-oxidase-like [Fragaria vesca subsp. vesca]	Beta-amyrin 28-monooxygenase OS=Vitis vinifera OX=29760 GN=CYP716A15 PE=1 SV=1	Cytochrome P450	-	-	-	K07437|CYP26A; cytochrome P450 family 26 subfamily A [EC:1.14.14.-]	ko00830(Metabolism);ko01100(Metabolism)
TR14177_c0_g1	137.27	2.31	5.8413	1.9865e-07	6.5514e-05	PREDICTED: glutathione S-transferase F13-like [Fragaria vesca subsp. vesca]	Glutathione S-transferase F13 OS=Arabidopsis thaliana OX=3702 GN=GSTF13 PE=3 SV=1	-	-	-	-	K00799|GST, gst; glutathione S-transferase [EC:2.5.1.18]	ko00480(Metabolism);ko00980(Metabolism);ko00982(Metabolism);ko00983(Metabolism);ko01100(Metabolism);ko04212(Organismal Systems)
TR412_c5_g1	5.05	189.19	-5.2312	1.9847e-07	6.5514e-05	-	-	-	-	-	-	-	-
TR9958_c0_g1	102.1	2.37	5.4631	2.0067e-07	6.6073e-05	bidirectional sugar transporter NEC1-like [Rosa chinensis]|PRQ26275.1 putative SWEET sugar transporter [Rosa chinensis]	Bidirectional sugar transporter SWEET14 OS=Oryza sativa subsp. japonica OX=39947 GN=SWEET14 PE=2 SV=1	Sugar efflux transporter for intercellular exchange	-	-	-	-	-
TR24116_c0_g1	163.88	11.94	3.7883	2.017e-07	6.6307e-05	transcription factor BEE 3-like [Rosa chinensis]|PRQ16560.1 putative transcription factor bHLH family [Rosa chinensis]	Transcription factor BEE 3 OS=Arabidopsis thaliana OX=3702 GN=BEE3 PE=2 SV=1	-	-	-	-	-	-
TR14581_c0_g1	143.05	1.17	6.8244	2.0477e-07	6.7103e-05	-	-	-	-	-	-	-	-
TR2149_c6_g1	407.24	5.97	6.0906	2.0464e-07	6.7103e-05	PREDICTED: cinnamoyl-CoA reductase 2-like [Fragaria vesca subsp. vesca]	Cinnamoyl-CoA reductase 1 OS=Oryza sativa subsp. japonica OX=39947 GN=CCR1 PE=1 SV=1	3-beta hydroxysteroid dehydrogenase/isomerase family;short chain dehydrogenase;NAD dependent epimerase/dehydratase family;GDP-mannose 4,6 dehydratase;KR domain;NAD(P)H-binding;Male sterility protein;Polysaccharide biosynthesis protein	-	-	-	-	-
TR91635_c0_g1	104.13	0	9.3629	2.073e-07	6.7823e-05	hypothetical protein B5V51_13791, partial [Heliothis virescens]	Polyadenylate-binding protein 2 OS=Arabidopsis thaliana OX=3702 GN=PAB2 PE=1 SV=1	RNA recognition motif. (a.k.a. RRM, RBD, or RNP domain)	-	-	-	-	-
TR10132_c0_g1	340.77	2.32	7.2249	2.0787e-07	6.7901e-05	hypothetical protein DVH24_026828 [Malus domestica]	Embryonic abundant protein 1 OS=Oryza sativa subsp. japonica OX=39947 GN=EMP1 PE=2 SV=1	-	-	-	-	-	-
TR117178_c0_g1	76.97	0	8.9266	2.114e-07	6.8943e-05	PREDICTED: cytochrome b-c1 complex subunit Rieske, mitochondrial [Saimiri boliviensis boliviensis]	Cytochrome b-c1 complex subunit Rieske-3, mitochondrial OS=Nicotiana tabacum OX=4097 PE=2 SV=1	Rieske [2Fe-2S] domain;Ubiquinol cytochrome reductase transmembrane region	-	-	-	K00411|UQCRFS1, RIP1, petA; ubiquinol-cytochrome c reductase iron-sulfur subunit [EC:7.1.1.8]	ko00190(Metabolism);ko01100(Metabolism);ko02020(Environmental Information Processing);ko04260(Organismal Systems);ko04714(Organismal Systems)
TR18825_c0_g1	121.27	5.9	4.3745	2.1287e-07	6.9315e-05	PREDICTED: WUSCHEL-related homeobox 4 [Fragaria vesca subsp. vesca]	WUSCHEL-related homeobox 4 OS=Arabidopsis thaliana OX=3702 GN=WOX4 PE=1 SV=1	Homeobox domain	-	-	-	-	-
TR10565_c0_g1	493.52	23.94	4.3542	2.1488e-07	6.9859e-05	PREDICTED: probable WRKY transcription factor 14 [Fragaria vesca subsp. vesca]	Probable WRKY transcription factor 14 OS=Arabidopsis thaliana OX=3702 GN=WRKY14 PE=2 SV=2	WRKY DNA -binding domain	-	-	-	-	-
TR39944_c0_g1	91.24	0	9.1722	2.1617e-07	7.0168e-05	2-oxoglutarate dehydrogenase-like protein [Leptotrombidium deliense]	-	2-oxoglutarate dehydrogenase C-terminal;Transketolase, pyrimidine binding domain	-	-	-	K00164|OGDH, sucA; 2-oxoglutarate dehydrogenase E1 component [EC:1.2.4.2]	ko00020(Metabolism);ko01100(Metabolism);ko01110(Metabolism);ko01120(Metabolism);ko01200(Metabolism)
TR70914_c0_g1	55.28	0	8.4499	2.1839e-07	7.0777e-05	-	-	-	-	-	-	-	-
TR41047_c0_g1	79.68	0	8.9767	2.1931e-07	7.0962e-05	eukaryotic translation initiation factor 5A-like isoform X2 [Centruroides sculpturatus]	Eukaryotic translation initiation factor 5A-3 OS=Solanum lycopersicum OX=4081 PE=2 SV=1	Eukaryotic elongation factor 5A hypusine, DNA-binding OB fold	-	-	-	-	-
TR30988_c0_g1	199.84	8.29	4.6262	2.2061e-07	7.1271e-05	PREDICTED: glutathione S-transferase U10-like [Fragaria vesca subsp. vesca]	Glutathione S-transferase U9 OS=Arabidopsis thaliana OX=3702 GN=GSTU9 PE=2 SV=1	Glutathione S-transferase, N-terminal domain;Glutathione S-transferase, N-terminal domain;Glutathione S-transferase, N-terminal domain	-	-	-	K00799|GST, gst; glutathione S-transferase [EC:2.5.1.18]	ko00480(Metabolism);ko00980(Metabolism);ko00982(Metabolism);ko00983(Metabolism);ko01100(Metabolism);ko04212(Organismal Systems)
TR23539_c0_g1	64.3	0	8.6668	2.2252e-07	7.1687e-05	peroxidase 15-like [Rosa chinensis]|XP_024159189.1 peroxidase 15-like [Rosa chinensis]|PRQ35503.1 putative peroxidase [Rosa chinensis]|PRQ35514.1 putative peroxidase [Rosa chinensis]	Peroxidase 15 OS=Ipomoea batatas OX=4120 GN=pod PE=1 SV=1	Peroxidase	-	-	-	K00430|E1.11.1.7; peroxidase [EC:1.11.1.7]	ko00940(Metabolism);ko01100(Metabolism);ko01110(Metabolism)
TR39775_c0_g1	120.35	0.48	7.8086	2.2259e-07	7.1687e-05	-	-	-	-	-	-	-	-
TR3586_c0_g1	378.37	5107.55	-3.7546	2.2416e-07	7.1871e-05	PREDICTED: uncharacterized protein LOC101309290 isoform X1 [Fragaria vesca subsp. vesca]	Protein LNK4 OS=Arabidopsis thaliana OX=3702 GN=LNK4 PE=1 SV=1	-	-	-	-	-	-
TR45344_c0_g1	110.85	0.29	8.4852	2.236e-07	7.1871e-05	CLUMA_CG018128, isoform A [Clunio marinus]	-	CASC3/Barentsz eIF4AIII binding	-	-	-	K14323|CASC3, MLN51; protein CASC3	ko03013(Genetic Information Processing);ko03015(Genetic Information Processing)
TR57242_c0_g1	22479.8	178.75	6.9743	2.2421e-07	7.1871e-05	PREDICTED: legumin B-like [Fragaria vesca subsp. vesca]	13S globulin basic chain OS=Fagopyrum esculentum OX=3617 PE=1 SV=1	-	-	-	-	-	-
TR12653_c0_g3	107.58	0.9	6.9745	2.2556e-07	7.2077e-05	-	-	-	-	-	-	-	-
TR17479_c0_g5	117.86	0.61	7.7166	2.2555e-07	7.2077e-05	Sar s 28 (heat shock protein 70-like protein 8) [Dinothrombium tinctorium]|RWS01890.1 Sar s 28 (heat shock protein 70-like protein 8) [Dinothrombium tinctorium]	Probable mediator of RNA polymerase II transcription subunit 37c OS=Arabidopsis thaliana OX=3702 GN=MED37D PE=1 SV=2	Hsp70 protein	-	-	-	K03283|HSPA1s; heat shock 70kDa protein 1/2/6/8	ko03040(Genetic Information Processing);ko04010(Environmental Information Processing);ko04141(Genetic Information Processing);ko04144(Cellular Processes);ko04213(Organismal Systems);ko04612(Organismal Systems);ko04915(Organismal Systems)
TR14864_c0_g2	2.31	142.59	-5.9504	2.2765e-07	7.2634e-05	-	-	-	-	-	-	-	-
TR7563_c0_g3	63.81	1.1	5.8658	2.3223e-07	7.3981e-05	-	-	-	-	-	-	-	-
TR145818_c0_g1	115.54	0.29	8.5449	2.3325e-07	7.419e-05	guanine nucleotide-binding protein subunit beta-2-like 1 [Dinothrombium tinctorium]	Guanine nucleotide-binding protein subunit beta-like protein OS=Nicotiana tabacum OX=4097 GN=ARCA PE=2 SV=1	Anaphase-promoting complex subunit 4 WD40 domain;WD domain, G-beta repeat	-	-	-	-	-
TR109941_c0_g1	356.73	8.83	5.3003	2.3736e-07	7.5264e-05	protein trichome birefringence-like 41 [Rosa chinensis]|PRQ30899.1 putative PMR5 domain, PC-Esterase [Rosa chinensis]	Protein trichome birefringence-like 41 OS=Arabidopsis thaliana OX=3702 GN=TBL41 PE=2 SV=1	GDSL/SGNH-like Acyl-Esterase family found in Pmr5 and Cas1p;PMR5 N terminal Domain	-	-	-	-	-
TR705_c0_g1	1148.9	16619	-3.8545	2.3734e-07	7.5264e-05	PREDICTED: probable zinc metallopeptidase EGY3, chloroplastic [Fragaria vesca subsp. vesca]	Probable zinc metallopeptidase EGY3, chloroplastic OS=Arabidopsis thaliana OX=3702 GN=EGY3 PE=1 SV=1	-	-	-	-	-	-
TR13547_c0_g1	116.19	1.1	6.7306	2.3793e-07	7.5328e-05	muscle-specific protein 20-like protein [Sarcoptes scabiei]	-	Calponin homology (CH) domain	-	-	-	-	-
TR14542_c0_g1	498.86	17.9	4.804	2.3995e-07	7.5736e-05	PREDICTED: kinase-interacting family protein isoform X1 [Fragaria vesca subsp. vesca]	Kinase-interacting family protein OS=Arabidopsis thaliana OX=3702 GN=At1g48405 PE=2 SV=1	KIP1-like protein	-	-	-	-	-
TR167108_c0_g1	205.61	2.33	6.3857	2.3979e-07	7.5736e-05	cuticle protein 14-like [Centruroides sculpturatus]	-	-	-	-	-	-	-
TR6592_c1_g1	132.17	0.41	8.7383	2.408e-07	7.5888e-05	cyclophilin A, putative [Ixodes scapularis]|EEC12371.1 cyclophilin A, putative [Ixodes scapularis]	Peptidyl-prolyl cis-trans isomerase CYP18-4 OS=Arabidopsis thaliana OX=3702 GN=CYP18-4 PE=1 SV=1	Cyclophilin type peptidyl-prolyl cis-trans isomerase/CLD	biological_process;cellular process	molecular_function;catalytic activity;isomerase activity;cis-trans isomerase activity;catalytic activity, acting on a protein;peptidyl-prolyl cis-trans isomerase activity	-	K09565|PPIF; peptidyl-prolyl isomerase F (cyclophilin D) [EC:5.2.1.8]	ko04020(Environmental Information Processing);ko04022(Environmental Information Processing)
TR17673_c0_g1	93.17	2006.98	-4.4283	2.461e-07	7.742e-05	PREDICTED: BAG family molecular chaperone regulator 6 isoform X2 [Fragaria vesca subsp. vesca]	-	-	-	-	-	-	-
TR2182_c0_g1	3.89	495.85	-6.9965	2.4752e-07	7.742e-05	cellobiohydrolase-like protein II precursor [Stagonospora sp. SRC1lsM3a]	-	Glycosyl hydrolases family 6	-	-	-	K19668|CBH2, cbhA; cellulose 1,4-beta-cellobiosidase [EC:3.2.1.91]	ko00500(Metabolism);ko01100(Metabolism);ko02020(Environmental Information Processing)
TR53804_c0_g1	240.65	14.73	4.0254	2.4657e-07	7.742e-05	PREDICTED: cytochrome P450 734A1-like [Fragaria vesca subsp. vesca]	Cytochrome P450 734A1 OS=Arabidopsis thaliana OX=3702 GN=CYP734A1 PE=2 SV=1	Cytochrome P450;Cytochrome P450	-	-	-	-	-
TR8107_c0_g3	100.93	1.03	6.8066	2.4754e-07	7.742e-05	response to stress [Ascochyta rabiei]	-	Heat shock protein 9/12	-	-	-	-	-
TR975_c4_g1	74.11	1650.98	-4.4776	2.4684e-07	7.742e-05	putative UDP-rhamnose:rhamnosyltransferase 1 [Rosa chinensis]|PRQ48441.1 putative soyasaponin III rhamnosyltransferase [Rosa chinensis]	Putative UDP-rhamnose:rhamnosyltransferase 1 OS=Fragaria ananassa OX=3747 GN=GT4 PE=2 SV=1	UDP-glucoronosyl and UDP-glucosyl transferase	-	-	-	-	-
TR1720_c0_g1	1689.72	46.19	5.1904	2.5556e-07	7.9807e-05	PREDICTED: protein LONGIFOLIA 1 [Fragaria vesca subsp. vesca]	-	Domain of unknown function (DUF4378)	-	-	-	-	-
TR4515_c0_g1	147.53	0.81	7.5132	2.5875e-07	8.0681e-05	-	-	-	-	-	-	-	-
TR62_c0_g1	2104.36	177.27	3.5681	2.6097e-07	8.125e-05	NAD(P)H dehydrogenase (quinone) FQR1-like [Rosa chinensis]|PRQ28607.1 putative NAD(P)H dehydrogenase (quinone) [Rosa chinensis]	NAD(P)H dehydrogenase (quinone) FQR1 OS=Arabidopsis thaliana OX=3702 GN=FQR1 PE=1 SV=1	NADPH-dependent FMN reductase	-	-	-	K03809|wrbA; NAD(P)H dehydrogenase (quinone) [EC:1.6.5.2]	ko00130(Metabolism);ko01100(Metabolism);ko01110(Metabolism)
TR5316_c1_g1	2340.39	25.66	6.5089	2.6324e-07	8.1831e-05	-	-	-	-	-	-	-	-
TR6845_c0_g1	98.69	1.19	6.427	2.6558e-07	8.2435e-05	-	-	-	-	-	-	-	-
TR20993_c0_g1	138.84	1.38	6.6508	2.6689e-07	8.2715e-05	-	-	-	-	-	-	-	-
TR73002_c0_g1	151.03	2.44	5.9356	2.6964e-07	8.3443e-05	cuticle protein viking-like protein [Sarcoptes scabiei]	-	Insect cuticle protein	-	-	-	-	-
TR127334_c0_g2	80.53	0	8.992	2.7165e-07	8.3938e-05	acetyl-CoA carboxylase-like protein [Leptotrombidium deliense]	Acetyl-CoA carboxylase 1 OS=Oryza sativa subsp. japonica OX=39947 GN=ACC1 PE=3 SV=1	Carboxyl transferase domain	-	-	-	K11262|ACACA; acetyl-CoA carboxylase / biotin carboxylase 1 [EC:6.4.1.2 6.3.4.14 2.1.3.15]	ko00061(Metabolism);ko00254(Metabolism);ko00620(Metabolism);ko00640(Metabolism);ko01100(Metabolism);ko01110(Metabolism);ko01120(Metabolism);ko01212(Metabolism);ko04152(Environmental Information Processing);ko04910(Organismal Systems);ko04922(Organismal Systems)
TR916_c0_g1	53.06	713.57	-3.7486	2.7209e-07	8.3948e-05	PREDICTED: uncharacterized protein LOC101309448 [Fragaria vesca subsp. vesca]	-	-	-	-	-	-	-
TR3959_c0_g1	3848.09	89020.7	-4.5319	2.7536e-07	8.4703e-05	PREDICTED: LOW QUALITY PROTEIN: protein IWS1 homolog [Fragaria vesca subsp. vesca]	Protein IWS1 homolog 1 OS=Arabidopsis thaliana OX=3702 GN=IWS1 PE=1 SV=1	Hsp90 protein;TFIIS helical bundle-like domain	-	-	-	-	-
TR60252_c0_g1	312.95	5.73	5.7333	2.7532e-07	8.4703e-05	PREDICTED: copper transport protein CCH-like [Fragaria vesca subsp. vesca]	Heavy metal-associated isoprenylated plant protein 36 OS=Arabidopsis thaliana OX=3702 GN=HIPP36 PE=2 SV=1	Heavy-metal-associated domain	-	-	-	-	-
TR493_c0_g1	1647.88	13.57	6.9292	2.7603e-07	8.4782e-05	PREDICTED: elastin-like [Fragaria vesca subsp. vesca]	-	-	-	-	-	-	-
TR12926_c0_g1	2043.05	29.85	6.0975	2.7777e-07	8.5191e-05	delta(12)-acyl-lipid-desaturase-like [Rosa chinensis]|PRQ35489.1 putative oxidoreductase [Rosa chinensis]	Delta(12)-fatty-acid desaturase FAD2 OS=Vernicia fordii OX=73154 GN=FAD2 PE=1 SV=1	Domain of unknown function (DUF3474);Fatty acid desaturase	-	-	-	K10256|FAD2; omega-6 fatty acid desaturase / acyl-lipid omega-6 desaturase (Delta-12 desaturase) [EC:1.14.19.6 1.14.19.22]	ko01040(Metabolism);ko01100(Metabolism);ko01212(Metabolism)
TR48601_c0_g1	171	5.7	4.8731	2.8333e-07	8.6766e-05	PREDICTED: glycerophosphodiester phosphodiesterase GDPDL3-like [Fragaria vesca subsp. vesca]	Glycerophosphodiester phosphodiesterase GDPDL3 OS=Arabidopsis thaliana OX=3702 GN=GDPDL3 PE=2 SV=3	Glycerophosphoryl diester phosphodiesterase family	-	-	-	-	-
TR13162_c1_g1	46.18	714	-3.9519	2.8461e-07	8.7028e-05	PREDICTED: formin-like protein 20 [Fragaria vesca subsp. vesca]	-	-	-	-	-	-	-
TR111688_c0_g1	2245.18	18.85	6.8894	2.8648e-07	8.7471e-05	PREDICTED: 12S seed storage protein CRA1-like [Fragaria vesca subsp. vesca]	Legumin A OS=Pisum sativum OX=3888 GN=LEGA PE=1 SV=1	-	-	-	-	-	-
TR11954_c0_g1	3395.67	153.9	4.4627	2.8806e-07	8.7823e-05	-	-	-	-	-	-	-	-
TR1728_c0_g1	1098.18	11912.3	-3.4393	2.889e-07	8.7948e-05	PREDICTED: katanin p60 ATPase-containing subunit A-like 2 isoform X1 [Fragaria vesca subsp. vesca]	Katanin p60 ATPase-containing subunit A1 OS=Arabidopsis thaliana OX=3702 GN=AAA1 PE=1 SV=1	ATPase family associated with various cellular activities (AAA);CS domain;Holliday junction DNA helicase ruvB N-terminus	-	-	-	-	-
TR12987_c0_g2	202.19	1.63	6.9264	2.9176e-07	8.8687e-05	ADP/ATP translocase, putative [Ixodes scapularis]|EEC13826.1 ADP/ATP translocase, putative [Ixodes scapularis]	ADP,ATP carrier protein OS=Parachlorella kessleri OX=3074 PE=3 SV=1	Mitochondrial carrier protein	metabolic process;peptide metabolic process;nitrogen compound metabolic process;biological_process;biosynthetic process;macromolecule biosynthetic process;cellular process;gene expression;protein metabolic process;cellular nitrogen compound metabolic process;cellular macromolecule biosynthetic process;peptide biosynthetic process;macromolecule metabolic process;cellular amide metabolic process;am…	molecular_function;structural molecule activity;structural constituent of ribosome;transporter activity	intracellular;cellular_component;membrane;mitochondrion;cell;cytoplasm;mitochondrial envelope;intracellular membrane-bounded organelle;organelle inner membrane;organelle membrane;intrinsic component of membrane;mitochondrial membrane;organelle envelope;envelope;organelle;membrane-bounded organelle;intracellular organelle;organelle part;intracellular part;membrane part;mitochondrial part;cytoplasm…	K05863|SLC25A4S, ANT; solute carrier family 25 (mitochondrial adenine nucleotide translocator), member 4/5/6/31	ko04020(Environmental Information Processing);ko04022(Environmental Information Processing);ko04217(Cellular Processes);ko04218(Cellular Processes)
TR10299_c0_g1	104.69	1.31	6.4434	2.9434e-07	8.9209e-05	hypothetical protein B4U79_11467 [Dinothrombium tinctorium]	40S ribosomal protein S3a OS=Chlamydomonas reinhardtii OX=3055 GN=CHLREDRAFT_168484 PE=3 SV=1	Ribosomal S3Ae family	-	-	-	K02984|RP-S3Ae, RPS3A; small subunit ribosomal protein S3Ae	ko03010(Genetic Information Processing)
TR42373_c0_g1	113.9	0.41	8.5242	2.9432e-07	8.9209e-05	cathepsin S [Castor canadensis]	Oryzain alpha chain OS=Oryza sativa subsp. japonica OX=39947 GN=Os04g0650000 PE=1 SV=2	Cathepsin propeptide inhibitor domain (I29);Papain family cysteine protease	-	-	-	K01368|CTSS; cathepsin S [EC:3.4.22.27]	ko04142(Cellular Processes);ko04145(Cellular Processes);ko04210(Cellular Processes);ko04612(Organismal Systems)
TR89582_c0_g1	75.29	2.11	5.1431	2.9481e-07	8.9219e-05	PREDICTED: uncharacterized protein LOC101293764 [Fragaria vesca subsp. vesca]	-	Fusaric acid resistance protein family;Fusaric acid resistance protein-like	-	-	-	-	-
TR25611_c0_g1	125.42	1.6	6.3797	2.9926e-07	9.0302e-05	high mobility group protein B1-like protein [Leptotrombidium deliense]	-	HMG (high mobility group) box;HMG-box domain	-	-	-	K10802|HMGB1; high mobility group protein B1	ko03410(Genetic Information Processing);ko04140(Cellular Processes);ko04217(Cellular Processes)
TR77377_c0_g1	99.89	0.29	8.3354	2.9903e-07	9.0302e-05	stearoyl-CoA desaturase 5-like protein [Dinothrombium tinctorium]	Delta-9 desaturase-like 3 protein OS=Arabidopsis thaliana OX=3702 GN=At1g06120 PE=2 SV=1	Fatty acid desaturase	-	-	-	K00507|SCD, desC; stearoyl-CoA desaturase (Delta-9 desaturase) [EC:1.14.19.1]	ko01040(Metabolism);ko01100(Metabolism);ko01212(Metabolism);ko03320(Organismal Systems);ko04152(Environmental Information Processing);ko04212(Organismal Systems)
TR34194_c0_g1	92.18	0.59	6.9842	2.9971e-07	9.0303e-05	-	-	-	-	-	-	-	-
TR15069_c0_g1	173.75	3.33	5.7783	3.0102e-07	9.0565e-05	PREDICTED: heat shock protein 83 [Dinoponera quadriceps]	Heat shock protein 90-3 OS=Arabidopsis thaliana OX=3702 GN=HSP90-3 PE=1 SV=2	Histidine kinase-, DNA gyrase B-, and HSP90-like ATPase;Histidine kinase-, DNA gyrase B-, and HSP90-like ATPase;Hsp90 protein	-	-	-	K04079|HSP90A, htpG; molecular chaperone HtpG	ko04141(Genetic Information Processing);ko04151(Environmental Information Processing);ko04217(Cellular Processes);ko04612(Organismal Systems);ko04621(Organismal Systems);ko04626(Organismal Systems);ko04657(Organismal Systems);ko04659(Organismal Systems);ko04914(Organismal Systems);ko04915(Organismal Systems)
TR65997_c0_g1	63.6	1.3	5.5771	3.0196e-07	9.0718e-05	MADS-1 [Fragaria x ananassa]	Developmental protein SEPALLATA 1 OS=Arabidopsis thaliana OX=3702 GN=SEP1 PE=1 SV=2	K-box region	-	-	-	-	-
TR12862_c0_g2	34238.9	279.82	6.9348	3.0423e-07	9.1265e-05	PREDICTED: legumin B-like [Fragaria vesca subsp. vesca]	Legumin A OS=Gossypium hirsutum OX=3635 GN=LEGA PE=2 SV=2	Cupin	-	-	-	-	-
TR167571_c0_g1	49.7	0	8.2962	3.0574e-07	9.1586e-05	PREDICTED: uncharacterized protein LOC105350814 [Fragaria vesca subsp. vesca]	-	-	-	-	-	-	-
TR10524_c0_g1	109.17	2.23	5.5466	3.0675e-07	9.1754e-05	PREDICTED: cytochrome c oxidase subunit 6b-3-like [Prunus mume]	-	-	-	-	-	K02267|COX6B; cytochrome c oxidase subunit 6b	ko00190(Metabolism);ko01100(Metabolism);ko04260(Organismal Systems);ko04714(Organismal Systems)
TR68401_c0_g1	16074.6	137.57	6.868	3.0994e-07	9.2573e-05	cruciferin CRU1-like [Rosa chinensis]|PRQ25844.1 putative 11-S seed storage protein, plant [Rosa chinensis]	-	-	-	-	-	-	-
TR21947_c0_g1	70.21	0	8.7941	3.1159e-07	9.293e-05	-	-	-	-	-	-	-	-
TR39528_c0_g3	76.97	1.22	6.0763	3.141e-07	9.3545e-05	-	-	-	-	-	-	-	-
TR18877_c4_g1	15345.1	111.82	7.0999	3.1514e-07	9.3719e-05	PREDICTED: legumin B-like [Fragaria vesca subsp. vesca]	13S globulin basic chain OS=Fagopyrum esculentum OX=3617 PE=1 SV=1	-	-	-	-	-	-
TR15003_c0_g3	257.16	5.12	5.6177	3.2074e-07	9.5245e-05	PREDICTED: protein NRT1/ PTR FAMILY 5.10-like isoform X3 [Fragaria vesca subsp. vesca]	Protein NRT1/ PTR FAMILY 5.10 OS=Arabidopsis thaliana OX=3702 GN=NPF5.10 PE=2 SV=1	Major Facilitator Superfamily;POT family	-	-	-	-	-
TR28729_c0_g1	49.26	0	8.2835	3.2595e-07	9.6654e-05	-	-	-	-	-	-	-	-
TR102303_c0_g1	113.27	0.48	7.721	3.2838e-07	9.7149e-05	high mobility group protein DSP1 isoform X1 [Tetranychus urticae]	HMG1/2-like protein OS=Glycine max OX=3847 PE=2 SV=1	HMG (high mobility group) box;HMG-box domain	-	-	-	K10802|HMGB1; high mobility group protein B1	ko03410(Genetic Information Processing);ko04140(Cellular Processes);ko04217(Cellular Processes)
TR5782_c0_g1	1329.64	64.06	4.3758	3.2856e-07	9.7149e-05	PREDICTED: probable inactive 2-oxoglutarate-dependent dioxygenase AOP2 [Fragaria vesca subsp. vesca]	Probable 2-oxoglutarate-dependent dioxygenase AOP1.2 OS=Arabidopsis thaliana OX=3702 GN=AOP1.2 PE=2 SV=1	2OG-Fe(II) oxygenase superfamily;non-haem dioxygenase in morphine synthesis N-terminal	-	-	-	-	-
TR13124_c0_g1	7.14	190.11	-4.7269	3.3004e-07	9.7444e-05	-	-	-	-	-	-	-	-
TR25679_c0_g2	3.47	285.65	-6.3638	3.3159e-07	9.7764e-05	HSP20-like chaperone [Stagonospora sp. SRC1lsM3a]	-	Hsp20/alpha crystallin family	-	-	-	-	-
TR16830_c0_g1	91.19	0.2	8.2144	3.3396e-07	9.8321e-05	-	-	-	-	-	-	-	-
TR10310_c0_g1	170.44	12.73	3.7551	3.3921e-07	9.9724e-05	PREDICTED: uncharacterized protein LOC101299119 [Fragaria vesca subsp. vesca]	-	Protein of unknown function (DUF1677)	-	-	-	-	-
TR14194_c0_g1	79.78	1.01	6.2533	3.411e-07	0.00010008	beta-amyrin 28-oxidase-like [Rosa chinensis]|PRQ58081.1 putative cytochrome P450 [Rosa chinensis]	Beta-amyrin 28-monooxygenase OS=Vitis vinifera OX=29760 GN=CYP716A15 PE=1 SV=1	Cytochrome P450	-	-	-	K07437|CYP26A; cytochrome P450 family 26 subfamily A [EC:1.14.14.-]	ko00830(Metabolism);ko01100(Metabolism)
TR21200_c0_g1	67.79	2	5.1144	3.414e-07	0.00010008	PREDICTED: putative disease resistance protein RGA3 isoform X2 [Fragaria vesca subsp. vesca]	-	-	-	-	-	-	-
TR54055_c0_g1	1.95	100.44	-5.6976	3.427e-07	0.00010032	PREDICTED: ankyrin-3-like [Fragaria vesca subsp. vesca]	Phytochrome-interacting ankyrin-repeat protein 1 OS=Arabidopsis thaliana OX=3702 GN=PIA1 PE=2 SV=1	-	-	-	-	-	-
TR7593_c0_g2	123.51	1.19	6.7469	3.5232e-07	0.00010299	PREDICTED: uncharacterized protein LOC105909340 [Clupea harengus]	Histone H3.2 OS=Encephalartos altensteinii OX=3300 PE=1 SV=2	Core histone H2A/H2B/H3/H4	-	-	-	-	-
TR47839_c0_g1	123.53	0.48	7.8478	3.5726e-07	0.00010429	-	-	Zinc knuckle;Zinc knuckle	-	-	-	-	-
TR1324_c3_g1	64.25	1.3	5.5919	3.6343e-07	0.00010593	PREDICTED: uncharacterized protein LOC101291415 [Fragaria vesca subsp. vesca]|XP_011460897.1 PREDICTED: uncharacterized protein LOC101291415 [Fragaria vesca subsp. vesca]	-	Protein of unknown function (DUF674)	-	-	-	-	-
TR3271_c0_g1	614.67	54.54	3.4932	3.6452e-07	0.0001061	PREDICTED: receptor-like serine/threonine-protein kinase At1g78530 [Fragaria vesca subsp. vesca]	Receptor-like serine/threonine-protein kinase At1g78530 OS=Arabidopsis thaliana OX=3702 GN=At1g78530 PE=2 SV=1	Protein kinase domain;Protein tyrosine kinase	-	-	-	-	-
TR55785_c0_g1	147.7	0.4	8.211	3.6549e-07	0.00010623	histone H2A-like protein [Leptotrombidium deliense]|RWS30015.1 histone H2A-like protein [Leptotrombidium deliense]	Probable histone H2A.3 OS=Medicago truncatula OX=3880 PE=3 SV=1	Core histone H2A/H2B/H3/H4;C-terminus of histone H2A	chromosome organization;metabolic process;nucleobase-containing compound metabolic process;chromatin organization;transcription, DNA-templated;regulation of transcription, DNA-templated;cellular aromatic compound metabolic process;nitrogen compound metabolic process;organelle organization;biological_process;biosynthetic process;macromolecule biosynthetic process;regulation of biosynthetic process…	molecular_function;nucleic acid binding;binding;organic cyclic compound binding;heterocyclic compound binding;protein binding;protein dimerization activity;DNA binding;protein heterodimerization activity	nuclear chromosome;intracellular;cellular_component;chromatin;cell;nucleus;chromosome;intracellular membrane-bounded organelle;membrane-enclosed lumen;nuclear lumen;protein-containing complex;protein-DNA complex;organelle;membrane-bounded organelle;non-membrane-bounded organelle;intracellular organelle;intracellular non-membrane-bounded organelle;organelle lumen;organelle part;intracellular part;…	K11251|H2A; histone H2A	ko04217(Cellular Processes)
TR9255_c0_g2	190.58	16	3.5724	3.6789e-07	0.00010678	-	-	-	-	-	-	-	-
TR77239_c0_g1	136.58	4.36	5.0017	3.695e-07	0.0001071	putative ribonuclease H-like domain-containing protein [Rosa chinensis]	-	-	-	-	-	-	-
TR8924_c1_g3	66.92	0.29	7.7586	3.7824e-07	0.00010948	-	-	-	-	-	-	-	-
TR6097_c0_g1	663.76	51.97	3.68	3.8151e-07	0.00011027	putative reduced viability upon starvation protein 161, partial [Rhizoctonia fragariae]	-	-	-	-	-	-	-
TR11373_c0_g1	218.8	3.67	5.9057	3.8647e-07	0.00011155	PREDICTED: BTB/POZ domain-containing protein At3g56230-like [Fragaria vesca subsp. vesca]	BTB/POZ domain-containing protein At3g56230 OS=Arabidopsis thaliana OX=3702 GN=At3g56230 PE=2 SV=1	BTB/POZ domain	-	-	-	K10523|SPOP; speckle-type POZ protein	ko04340(Environmental Information Processing);ko04341(Environmental Information Processing)
TR37274_c0_g3	2.99	138.37	-5.518	3.9067e-07	0.0001126	PREDICTED: DNA topoisomerase 6 subunit A-like [Fragaria vesca subsp. vesca]	Topoisomerase 6 subunit A3 OS=Oryza sativa subsp. japonica OX=39947 GN=SPO11-3 PE=2 SV=2	Type IIB DNA topoisomerase	-	-	-	K10878|SPO11; meiotic recombination protein SPO11	ko04113(Cellular Processes)
TR71562_c1_g1	111.75	0.2	8.5083	3.914e-07	0.00011265	ecdysone-induced protein 74EF-like isoform X1 [Trichogramma pretiosum]|XP_023313475.1 ecdysone-induced protein 74EF-like isoform X1 [Trichogramma pretiosum]	-	Ets-domain	-	-	-	K09428|ELF1_2_4; E74-like factor 1/2/4	ko04214(Cellular Processes)
TR154293_c0_g1	153.88	0.57	8.063	3.9261e-07	0.00011284	-	-	-	-	-	-	-	-
TR1628_c0_g2	509.15	7.26	6.1205	3.9749e-07	0.00011409	growth-regulating factor 5-like [Rosa chinensis]|PRQ51524.1 putative transcription factor interactor and regulator C3H-WRC/GRF family [Rosa chinensis]	Growth-regulating factor 5 OS=Arabidopsis thaliana OX=3702 GN=GRF5 PE=1 SV=1	QLQ;WRC	-	-	-	-	-
TR172639_c0_g1	78.3	0	8.9515	3.9883e-07	0.00011431	60S ribosomal protein L13-like protein [Dinothrombium tinctorium]|RWS10903.1 60S ribosomal protein L13-like protein [Dinothrombium tinctorium]|RWS10910.1 60S ribosomal protein L13-like protein [Dinothrombium tinctorium]	60S ribosomal protein L13 OS=Chlamydomonas sp. (strain W80) OX=103365 GN=RPL13 PE=2 SV=1	Ribosomal protein L13e	-	-	-	K02873|RP-L13e, RPL13; large subunit ribosomal protein L13e	ko03010(Genetic Information Processing)
TR9422_c0_g1	150.55	3.53	5.4213	3.997e-07	0.0001144	-	-	-	-	-	-	-	-
TR14666_c0_g2	67.06	0.29	7.7617	4.0113e-07	0.00011465	uncharacterized protein LOC112185033 [Rosa chinensis]	-	-	-	-	-	-	-
TR53463_c0_g1	51.89	996.05	-4.2629	4.0268e-07	0.00011493	cytosolic sulfotransferase 5-like [Prunus avium]	Cytosolic sulfotransferase 12 OS=Arabidopsis thaliana OX=3702 GN=SOT12 PE=1 SV=2	Sulfotransferase domain	-	-	-	-	-
TR16063_c1_g1	6.94	150.08	-4.4368	4.0685e-07	0.00011596	-	-	-	-	-	-	-	-
TR17089_c0_g1	71.93	1.1	6.0392	4.0837e-07	0.00011624	PREDICTED: beta-fructofuranosidase, insoluble isoenzyme CWINV1-like [Fragaria vesca subsp. vesca]	Beta-fructofuranosidase, insoluble isoenzyme CWINV5 OS=Arabidopsis thaliana OX=3702 GN=CWINV5 PE=2 SV=2	-	-	-	-	K01193|INV, sacA; beta-fructofuranosidase [EC:3.2.1.26]	ko00052(Metabolism);ko00500(Metabolism);ko01100(Metabolism);ko01110(Metabolism)
TR23696_c0_g1	140.95	9.6	3.8751	4.1437e-07	0.00011778	PREDICTED: MACPF domain-containing protein At1g14780 [Fragaria vesca subsp. vesca]	MACPF domain-containing protein At1g14780 OS=Arabidopsis thaliana OX=3702 GN=At1g14780 PE=2 SV=1	MAC/Perforin domain	-	-	-	-	-
TR64558_c0_g1	133.7	5.19	4.6952	4.1714e-07	0.00011841	uncharacterized protein LOC112193591 [Rosa chinensis]|PRQ44300.1 putative universal stress protein A [Rosa chinensis]	-	-	-	-	-	-	-
TR11858_c0_g1	306.01	4.6	6.0961	4.282e-07	0.00012136	-	-	-	-	-	-	-	-
TR21121_c0_g1	2.74	171.43	-5.977	4.2872e-07	0.00012136	-	-	-	-	-	-	-	-
TR41563_c1_g1	1.95	91.35	-5.5602	4.3513e-07	0.000123	TMV resistance protein N-like isoform X1 [Rosa chinensis]	TMV resistance protein N OS=Nicotiana glutinosa OX=35889 GN=N PE=1 SV=1	Leucine Rich repeats (2 copies);Leucine rich repeat;NB-ARC domain;TIR domain;TIR domain	-	-	-	-	-
TR170220_c0_g1	69.92	0	8.7885	4.3892e-07	0.0001238	motile sperm domain-containing protein 2 [Pangasianodon hypophthalmus]	-	CRAL/TRIO domain	-	-	-	-	-
TR187720_c0_g1	93.28	0	9.2042	4.3916e-07	0.0001238	Ubiquitin-conjugating enzyme: active site-containing protein-like protein [Dinothrombium tinctorium]|RWS28740.1 Ubiquitin-conjugating enzyme: active site-containing protein-like protein [Leptotrombidium deliense]	Ubiquitin-conjugating enzyme E2 5A OS=Oryza sativa subsp. japonica OX=39947 GN=UBC5A PE=2 SV=1	Ubiquitin-conjugating enzyme	-	-	-	K06689|UBE2D, UBC4, UBC5; ubiquitin-conjugating enzyme E2 D [EC:2.3.2.23]	ko04013(Environmental Information Processing);ko04120(Genetic Information Processing);ko04141(Genetic Information Processing);ko04624(Organismal Systems)
TR4115_c0_g1	372.19	7.51	5.6163	4.4511e-07	0.00012531	PREDICTED: dirigent protein 22-like [Fragaria vesca subsp. vesca]	Dirigent protein 23 OS=Arabidopsis thaliana OX=3702 GN=DIR23 PE=2 SV=1	Dirigent-like protein	-	-	-	-	-
TR10281_c0_g1	413.73	16.29	4.6578	4.5207e-07	0.00012709	PREDICTED: probable membrane-associated kinase regulator 2 [Fragaria vesca subsp. vesca]	Probable membrane-associated kinase regulator 2 OS=Arabidopsis thaliana OX=3702 GN=MAKR2 PE=2 SV=1	-	-	-	-	-	-
TR20575_c0_g1	116.76	2.77	5.399	4.5566e-07	0.00012793	PREDICTED: uncharacterized protein LOC101313802 [Fragaria vesca subsp. vesca]	-	-	-	-	-	-	-
TR61829_c1_g2	68.13	0.2	7.7942	4.5931e-07	0.00012878	-	-	-	-	-	-	-	-
TR4412_c0_g1	7.31	358.83	-5.6173	4.6368e-07	0.00012983	PREDICTED: F-box/kelch-repeat protein At2g44130-like [Fragaria vesca subsp. vesca]	-	-	-	-	-	-	-
TR24413_c0_g1	98.84	1.19	6.428	4.6696e-07	0.00013039	40S ribosomal protein SA-like protein [Dinothrombium tinctorium]	40S ribosomal protein SA OS=Brassica napus OX=3708 GN=LRP PE=2 SV=1	Ribosomal protein S2	-	-	-	K02998|RP-SAe, RPSA; small subunit ribosomal protein SAe	ko03010(Genetic Information Processing)
TR3105_c0_g1	4319.97	287.44	3.9101	4.6638e-07	0.00013039	vestitone reductase-like isoform X1 [Rosa chinensis]|PRQ57624.1 putative vestitone reductase [Rosa chinensis]	Vestitone reductase OS=Medicago sativa OX=3879 PE=1 SV=1	3-beta hydroxysteroid dehydrogenase/isomerase family;NAD dependent epimerase/dehydratase family;GDP-mannose 4,6 dehydratase;KR domain;NAD(P)H-binding;Male sterility protein;NmrA-like family;Polysaccharide biosynthesis protein	-	-	-	-	-
TR15941_c1_g1	220.66	5.38	5.3194	4.6873e-07	0.00013053	vinorine synthase-like [Rosa chinensis]|PRQ30779.1 putative vinorine synthase [Rosa chinensis]	BAHD acyltransferase At5g47980 OS=Arabidopsis thaliana OX=3702 GN=BAHD1 PE=2 SV=1	Transferase family	-	-	-	K13065|E2.3.1.133, HCT; shikimate O-hydroxycinnamoyltransferase [EC:2.3.1.133]	ko00940(Metabolism);ko00941(Metabolism);ko00945(Metabolism);ko01100(Metabolism);ko01110(Metabolism)
TR92529_c0_g1	3.3	156	-5.5408	4.6864e-07	0.00013053	PREDICTED: hydroquinone glucosyltransferase-like [Fragaria vesca subsp. vesca]	Hydroquinone glucosyltransferase OS=Rauvolfia serpentina OX=4060 GN=AS PE=1 SV=1	-	-	-	-	-	-
TR52567_c0_g1	1.89	132.84	-6.1226	4.7197e-07	0.00013115	hypothetical protein SNOG_00191 [Parastagonospora nodorum SN15]|EAT91686.1 hypothetical protein SNOG_00191 [Parastagonospora nodorum SN15]	-	-	-	-	-	-	-
TR86275_c0_g2	63.83	0	8.6566	4.7224e-07	0.00013115	citrate synthase 1-like protein, partial [Dinothrombium tinctorium]	Citrate synthase 4, mitochondrial OS=Arabidopsis thaliana OX=3702 GN=CSY4 PE=1 SV=3	Citrate synthase, C-terminal domain	-	-	-	K01647|CS, gltA; citrate synthase [EC:2.3.3.1]	ko00020(Metabolism);ko00630(Metabolism);ko01100(Metabolism);ko01110(Metabolism);ko01120(Metabolism);ko01200(Metabolism);ko01210(Metabolism);ko01230(Metabolism)
TR30003_c0_g1	79.28	2.61	4.9629	4.7696e-07	0.00013228	putative START-like domain-containing protein [Rosa chinensis]	Kirola OS=Actinidia deliciosa OX=3627 PE=1 SV=1	Pathogenesis-related protein Bet v I family	-	-	-	-	-
TR11747_c1_g1	62.66	1.67	5.2321	4.8033e-07	0.00013304	-	-	-	-	-	-	-	-
TR11801_c0_g1	46.41	0	8.1972	4.8426e-07	0.00013395	-	-	-	-	-	-	-	-
TR167352_c0_g1	100.08	0.2	8.349	4.9151e-07	0.00013577	-	-	-	-	-	-	-	-
TR118740_c0_g1	65.98	0	8.7044	4.9356e-07	0.00013597	uncharacterized protein B4U79_05795 [Dinothrombium tinctorium]	-	Reticulon	-	-	-	-	-
TR20356_c0_g1	90.56	0.9	6.7265	4.9336e-07	0.00013597	hypothetical protein B4U80_09245, partial [Leptotrombidium deliense]	-	-	-	-	-	-	-
TR20604_c0_g1	379.24	29.43	3.6862	4.9906e-07	0.0001373	PREDICTED: probable galacturonosyltransferase-like 3 [Fragaria vesca subsp. vesca]	Probable galacturonosyltransferase-like 3 OS=Arabidopsis thaliana OX=3702 GN=GATL3 PE=2 SV=1	Glycosyl transferase family 8	-	-	-	-	-
TR13247_c0_g1	102.3	1.01	6.6174	5.1017e-07	0.00014017	PREDICTED: SPX domain-containing protein 3-like [Fragaria vesca subsp. vesca]	SPX domain-containing protein 3 OS=Arabidopsis thaliana OX=3702 GN=SPX3 PE=2 SV=1	-	-	-	-	-	-
TR7623_c1_g2	122.59	2.01	6.0309	5.1326e-07	0.00014083	60S ribosomal protein L8-like protein [Dinothrombium tinctorium]	60S ribosomal protein L8 OS=Solanum lycopersicum OX=4081 GN=RPL8 PE=2 SV=1	Ribosomal Proteins L2, RNA binding domain;Ribosomal Proteins L2, C-terminal domain	-	-	-	-	-
TR1686_c1_g1	219.91	2491.81	-3.5022	5.1833e-07	0.00014203	PREDICTED: uncharacterized protein LOC101306694 [Fragaria vesca subsp. vesca]	-	-	-	-	-	-	-
TR17232_c0_g1	168.95	5.39	4.9191	5.2543e-07	0.00014379	putative bifunctional inhibitor/plant lipid transfer protein/seed storage helical [Rosa chinensis]	pEARLI1-like lipid transfer protein 1 OS=Arabidopsis thaliana OX=3702 GN=AZI1 PE=1 SV=1	Hydrophobic seed protein	-	-	-	-	-
TR189546_c0_g1	157.95	1.6	6.7027	5.3662e-07	0.00014666	-	-	-	-	-	-	-	-
TR7467_c0_g1	400	34.74	3.5264	5.4071e-07	0.00014746	PREDICTED: cysteine-rich receptor-like protein kinase 25 [Fragaria vesca subsp. vesca]	Cysteine-rich receptor-like protein kinase 25 OS=Arabidopsis thaliana OX=3702 GN=CRK25 PE=3 SV=1	Protein kinase domain;Protein tyrosine kinase;Salt stress response/antifungal	-	-	-	-	-
TR9511_c0_g1	435.74	8.07	5.7619	5.4099e-07	0.00014746	PREDICTED: LOW QUALITY PROTEIN: tyrosine decarboxylase 1-like [Fragaria vesca subsp. vesca]	Tyrosine/DOPA decarboxylase 1 OS=Papaver somniferum OX=3469 GN=TYDC1 PE=2 SV=1	Pyridoxal-dependent decarboxylase conserved domain	-	-	-	K01592|TYDC; tyrosine decarboxylase [EC:4.1.1.25]	ko00350(Metabolism);ko00950(Metabolism);ko01100(Metabolism);ko01110(Metabolism)
TR29401_c0_g1	63.96	0.2	7.702	5.6147e-07	0.00015284	putative RNA-directed DNA polymerase [Rosa chinensis]	-	Domain of unknown function (DUF4283)	-	-	-	-	-
TR1087_c0_g1	2.37	121.98	-5.7003	5.6363e-07	0.00015322	-	-	-	-	-	-	-	-
TR2466_c0_g1	410.38	4771.26	-3.5393	5.6756e-07	0.00015409	PREDICTED: uncharacterized protein LOC101315042 [Fragaria vesca subsp. vesca]	-	-	-	-	-	-	-
TR104274_c0_g2	107.99	0.29	8.4468	5.7723e-07	0.00015647	-	-	-	-	-	-	-	-
TR60869_c0_g1	18124.7	164.69	6.7815	5.7786e-07	0.00015647	PREDICTED: legumin B-like [Fragaria vesca subsp. vesca]	Legumin A OS=Pisum sativum OX=3888 GN=LEGA PE=1 SV=1	-	-	-	-	-	-
TR129793_c1_g1	122	1.03	7.0619	5.8242e-07	0.00015713	protein LSM14 B-like isoform X1 [Dinothrombium tinctorium]	Protein decapping 5 OS=Arabidopsis thaliana OX=3702 GN=DCP5 PE=1 SV=1	FDF domain;Scd6-like Sm domain	-	-	-	-	-
TR20933_c1_g1	58.35	0.9	6.1023	5.8176e-07	0.00015713	putative ribonuclease H-like domain-containing protein [Rosa chinensis]	-	-	-	-	-	-	-
TR4809_c0_g2	90.29	1.4	5.9146	5.8259e-07	0.00015713	-	-	-	-	-	-	-	-
TR108105_c0_g1	112.03	0.7	7.523	5.8645e-07	0.00015766	PREDICTED: protein argonaute-2-like [Rhagoletis zephyria]	Protein argonaute PNH1 OS=Oryza sativa subsp. japonica OX=39947 GN=PHN1 PE=2 SV=1	Argonaute linker 2 domain;Mid domain of argonaute;PAZ domain;Piwi domain	-	-	-	-	-
TR15736_c0_g2	752.78	59.32	3.6667	5.8762e-07	0.00015766	PREDICTED: pleiotropic drug resistance protein 2-like [Fragaria vesca subsp. vesca]	Pleiotropic drug resistance protein 1 OS=Nicotiana tabacum OX=4097 GN=PDR1 PE=2 SV=1	ABC transporter	-	-	-	-	-
TR2901_c0_g1	1484.49	61.67	4.5927	5.8745e-07	0.00015766	hypothetical protein PRUPE_6G298600 [Prunus persica]	Cytochrome P450 714A1 OS=Arabidopsis thaliana OX=3702 GN=CYP714A1 PE=2 SV=1	Cytochrome P450;Cytochrome P450	-	-	-	-	-
TR48040_c0_g1	88.49	0.4	7.4515	5.8605e-07	0.00015766	similar to covalently-linked cell wall protein [Leptosphaeria maculans JN3]|CBX93021.1 similar to covalently-linked cell wall protein [Leptosphaeria maculans JN3]	-	Yeast PIR protein repeat	-	molecular_function;structural molecule activity;structural constituent of cell wall	cellular_component;cell;external encapsulating structure;cell part;cell periphery;cell wall;membrane	-	-
TR133429_c0_g1	64.01	0	8.6603	5.8928e-07	0.0001579	elongation of very long chain fatty acids protein AAEL008004 [Tetranychus urticae]|XP_015793297.1 elongation of very long chain fatty acids protein AAEL008004 [Tetranychus urticae]	-	GNS1/SUR4 family	-	-	-	K10249|ELOVL4; elongation of very long chain fatty acids protein 4 [EC:2.3.1.199]	ko00062(Metabolism);ko01040(Metabolism);ko01100(Metabolism);ko01110(Metabolism);ko01212(Metabolism)
TR12436_c0_g1	16.86	239.48	-3.8288	5.9553e-07	0.00015937	dnaJ protein homolog 1-like [Rosa chinensis]|PRQ29010.1 putative terminal organelle assembly protein TopJ [Rosa chinensis]	DnaJ protein P58IPK homolog OS=Arabidopsis thaliana OX=3702 GN=P58IPK PE=1 SV=1	-	-	-	-	-	-
TR12409_c0_g1	166.16	4.68	5.1527	6.0227e-07	0.00016096	PREDICTED: gibberellin 20 oxidase 1-like [Fragaria vesca subsp. vesca]	Gibberellin 20 oxidase 1 OS=Arabidopsis thaliana OX=3702 GN=GA20OX1 PE=2 SV=2	2OG-Fe(II) oxygenase superfamily;non-haem dioxygenase in morphine synthesis N-terminal	-	-	-	K05282|GA20ox; gibberellin-44 dioxygenase [EC:1.14.11.12]	ko00904(Metabolism);ko01100(Metabolism);ko01110(Metabolism)
TR119610_c0_g1	3577.94	27.49	7.021	6.0522e-07	0.00016154	PREDICTED: 12S seed storage protein CRA1-like [Fragaria vesca subsp. vesca]	Legumin type B OS=Vicia faba OX=3906 GN=LEB4 PE=3 SV=1	Cupin	-	-	-	-	-
TR10837_c0_g2	105.76	0.61	7.5587	6.0627e-07	0.00016161	uncharacterized protein LOC110153601 [Boleophthalmus pectinirostris]	Histone H3.2 OS=Encephalartos altensteinii OX=3300 PE=1 SV=2	Core histone H2A/H2B/H3/H4	-	-	-	-	-
TR120549_c0_g2	134.79	1.45	6.4526	6.1203e-07	0.00016294	eukaryotic initiation factor 4A-I-like protein [Dinothrombium tinctorium]|RWS15649.1 eukaryotic initiation factor 4A-I-like protein [Dinothrombium tinctorium]	Eukaryotic initiation factor 4A-3 OS=Oryza sativa subsp. japonica OX=39947 GN=Os02g0146600 PE=1 SV=1	DEAD/DEAH box helicase;Helicase conserved C-terminal domain;Type III restriction enzyme, res subunit	-	-	-	-	-
TR76899_c0_g1	330.48	3.04	6.7388	6.1297e-07	0.00016298	PREDICTED: probable protein phosphatase 2C 8 [Fragaria vesca subsp. vesca]	Probable protein phosphatase 2C 8 OS=Oryza sativa subsp. japonica OX=39947 GN=Os01g0656200 PE=2 SV=1	Protein phosphatase 2C	-	-	-	K14497|PP2C; protein phosphatase 2C [EC:3.1.3.16]	ko04016(Environmental Information Processing);ko04075(Environmental Information Processing)
TR20798_c0_g1	103.05	1.1	6.5575	6.1414e-07	0.00016308	PREDICTED: 60S ribosomal protein L13a-like [Pyrus x bretschneideri]	60S ribosomal protein L13a-2 OS=Arabidopsis thaliana OX=3702 GN=RPL13AB PE=2 SV=1	Ribosomal protein L13	-	-	-	K02872|RP-L13Ae, RPL13A; large subunit ribosomal protein L13Ae	ko03010(Genetic Information Processing)
TR21190_c0_g1	95.9	0.29	8.2757	6.1571e-07	0.00016328	protein gustavus-like [Limulus polyphemus]	-	MFS_1 like family;SOCS box;SPRY domain	-	-	-	-	-
TR4935_c0_g1	616.16	29.59	4.3712	6.18e-07	0.00016368	protein SRC2-like [Rosa chinensis]|PRQ29419.1 putative C2 domain-containing protein [Rosa chinensis]	-	C2 domain	-	-	-	-	-
TR38307_c0_g1	66.46	0	8.7149	6.2101e-07	0.00016426	putative lipoyltransferase 2 [Tropilaelaps mercedesae]	Octanoyltransferase LIP2, mitochondrial OS=Arabidopsis thaliana OX=3702 GN=LIP2 PE=1 SV=1	Biotin/lipoate A/B protein ligase family	-	-	-	K03801|lipB; lipoyl(octanoyl) transferase [EC:2.3.1.181]	ko00785(Metabolism);ko01100(Metabolism)
TR16383_c0_g1	114.91	4.07	4.7682	6.2489e-07	0.00016508	PREDICTED: transcription factor bHLH94-like [Fragaria vesca subsp. vesca]	Transcription factor bHLH94 OS=Arabidopsis thaliana OX=3702 GN=BHLH94 PE=1 SV=2	Helix-loop-helix DNA-binding domain	-	-	-	-	-
TR2723_c0_g1	2596.18	38284	-3.8822	6.3887e-07	0.00016856	PREDICTED: probable 28S rRNA (cytosine-C(5))-methyltransferase [Fragaria vesca subsp. vesca]	17.9 kDa class II heat shock protein OS=Glycine max OX=3847 GN=HSP17.9-D PE=3 SV=1	Hsp20/alpha crystallin family;16S rRNA methyltransferase RsmB/F	-	-	-	-	-
TR20518_c0_g1	106.27	0.97	6.6748	6.4065e-07	0.00016881	PREDICTED: auxin efflux carrier component 2-like [Fragaria vesca subsp. vesca]	Auxin efflux carrier component 2 OS=Arabidopsis thaliana OX=3702 GN=PIN2 PE=1 SV=2	Membrane transport protein	-	-	-	-	-
TR48273_c0_g1	150.03	3.04	5.5299	6.5615e-07	0.00017267	PREDICTED: dirigent protein 10 [Fragaria vesca subsp. vesca]	Dirigent protein 25 OS=Arabidopsis thaliana OX=3702 GN=DIR25 PE=3 SV=1	Dirigent-like protein	-	-	-	-	-
TR8334_c0_g2	977.71	32.36	4.9121	6.5822e-07	0.000173	PREDICTED: early nodulin-like protein 3 [Fragaria vesca subsp. vesca]	Early nodulin-like protein 1 OS=Arabidopsis thaliana OX=3702 GN=At2g25060 PE=2 SV=2	Plastocyanin-like domain	-	-	-	-	-
TR3112_c0_g1	95.16	1123.67	-3.5613	6.6178e-07	0.00017371	PREDICTED: protein AAR2 homolog isoform X1 [Fragaria vesca subsp. vesca]	-	AAR2 protein	-	-	-	-	-
TR22616_c0_g1	107.69	0.9	6.972	6.627e-07	0.00017373	hypothetical protein SPPG_07775 [Spizellomyces punctatus DAOM BR117]|KNC96955.1 hypothetical protein SPPG_07775 [Spizellomyces punctatus DAOM BR117]	22.7 kDa class IV heat shock protein OS=Pisum sativum OX=3888 GN=HSP22.7 PE=2 SV=1	Hsp20/alpha crystallin family	-	-	-	K13993|HSP20; HSP20 family protein	ko04141(Genetic Information Processing)
TR158820_c0_g1	70.61	0.2	7.8451	6.6592e-07	0.00017435	protein obstructor-E [Tetranychus urticae]	-	Chitin binding Peritrophin-A domain	-	-	-	-	-
TR21735_c0_g1	64.15	0.41	7.6978	6.8135e-07	0.00017805	-	-	-	-	-	-	-	-
TR24528_c0_g2	66.2	0.29	7.7428	6.8179e-07	0.00017805	BAHD acyltransferase At5g47980-like [Fragaria vesca]|AAN07090.1 alcohol acyltransferase [Fragaria vesca]	BAHD acyltransferase BIA1 OS=Arabidopsis thaliana OX=3702 GN=BIA1 PE=2 SV=1	Transferase family	-	-	-	K13065|E2.3.1.133, HCT; shikimate O-hydroxycinnamoyltransferase [EC:2.3.1.133]	ko00940(Metabolism);ko00941(Metabolism);ko00945(Metabolism);ko01100(Metabolism);ko01110(Metabolism)
TR15266_c1_g2	122.31	2.36	5.578	6.8275e-07	0.00017808	-	-	-	-	-	-	-	-
TR20358_c0_g1	8.46	126.21	-3.8988	6.8644e-07	0.00017825	zinc finger MYM-type protein 1-like [Asparagus officinalis]	-	hAT family C-terminal dimerisation region;Domain of unknown function (DUF4371)	-	-	-	-	-
TR22145_c0_g1	72.65	0	8.8435	6.8643e-07	0.00017825	-	-	Cathepsin propeptide inhibitor domain (I29);Cathepsin propeptide inhibitor domain (I29)	-	-	-	-	-
TR22938_c0_g1	114.79	0.29	8.5347	6.872e-07	0.00017825	peritrophin type-A domain protein 3-like protein [Leptotrombidium deliense]	-	Chitin binding Peritrophin-A domain	-	-	-	-	-
TR7648_c0_g2	67990.5	605.79	6.8102	6.8775e-07	0.00017825	omega-3 fatty acid desaturase, endoplasmic reticulum-like [Rosa chinensis]|PRQ34532.1 putative fatty acid desaturase domain-containing protein [Rosa chinensis]	Omega-3 fatty acid desaturase, endoplasmic reticulum OS=Vigna radiata var. radiata OX=3916 GN=ARG1 PE=2 SV=1	Domain of unknown function (DUF3474);Fatty acid desaturase;Fatty acid desaturase	-	-	-	-	-
TR8559_c0_g1	53.4	1010.54	-4.2411	6.8655e-07	0.00017825	heat shock cognate 70 kDa protein 2 [Prunus persica]|ONI24313.1 hypothetical protein PRUPE_2G233500 [Prunus persica]	Heat shock cognate 70 kDa protein 2 OS=Solanum lycopersicum OX=4081 GN=HSC-2 PE=2 SV=1	Hsp70 protein	-	-	-	K03283|HSPA1s; heat shock 70kDa protein 1/2/6/8	ko03040(Genetic Information Processing);ko04010(Environmental Information Processing);ko04141(Genetic Information Processing);ko04144(Cellular Processes);ko04213(Organismal Systems);ko04612(Organismal Systems);ko04915(Organismal Systems)
TR167102_c0_g1	101.28	0.48	7.5603	7.033e-07	0.0001816	fatty acid-binding protein [Tetranychus urticae]|XP_015783413.1 fatty acid-binding protein [Tetranychus urticae]	-	Lipocalin / cytosolic fatty-acid binding protein family	-	-	-	-	-
TR30000_c0_g1	2.68	123.77	-5.5277	7.0317e-07	0.0001816	PREDICTED: uncharacterized protein LOC105350038 [Fragaria vesca subsp. vesca]	-	Reverse transcriptase-like	-	-	-	-	-
TR35164_c0_g1	60.08	0.2	7.6121	7.0261e-07	0.0001816	PREDICTED: cyclic nucleotide-gated ion channel 1-like [Fragaria vesca subsp. vesca]	Cyclic nucleotide-gated ion channel 1 OS=Arabidopsis thaliana OX=3702 GN=CNGC1 PE=1 SV=1	-	-	-	-	K05391|CNGC; cyclic nucleotide gated channel, plant	ko04626(Organismal Systems)
TR11378_c0_g1	298.28	8.69	5.0885	7.0636e-07	0.00018216	PREDICTED: actin-related protein 2/3 complex subunit 2B isoform X1 [Fragaria vesca subsp. vesca]	Actin-related protein 2/3 complex subunit 2B OS=Arabidopsis thaliana OX=3702 GN=ARPC2B PE=2 SV=1	Arp2/3 complex, 34 kD subunit p34-Arc	-	-	-	K05758|ARPC2; actin related protein 2/3 complex, subunit 2	ko04138(Cellular Processes);ko04144(Cellular Processes);ko04530(Cellular Processes);ko04666(Organismal Systems);ko04810(Cellular Processes)
TR183234_c0_g1	625.06	4.22	7.2217	7.1517e-07	0.0001842	PREDICTED: 12S seed storage protein CRA1-like [Fragaria vesca subsp. vesca]	Legumin A OS=Gossypium hirsutum OX=3635 GN=LEGA PE=2 SV=2	-	-	-	-	-	-
TR13880_c0_g1	247.27	3.99	5.965	7.2005e-07	0.00018499	-	-	-	-	-	-	-	-
TR15814_c0_g1	420.16	20.8	4.3388	7.1981e-07	0.00018499	PREDICTED: ACT domain-containing protein ACR1 [Fragaria vesca subsp. vesca]|XP_011466252.1 PREDICTED: ACT domain-containing protein ACR1 [Fragaria vesca subsp. vesca]	ACT domain-containing protein ACR1 OS=Arabidopsis thaliana OX=3702 GN=ACR1 PE=2 SV=1	ACT domain;ACT domain	-	-	-	-	-
TR13090_c0_g1	223.79	12.29	4.1927	7.2392e-07	0.00018576	PREDICTED: uncharacterized protein LOC101305467 [Fragaria vesca subsp. vesca]	-	Universal stress protein family	-	-	-	-	-
TR11623_c0_g1	43.04	0	8.0884	7.3513e-07	0.00018752	-	-	-	-	-	-	-	-
TR13836_c0_g1	1640.32	109.52	3.9025	7.3264e-07	0.00018752	PREDICTED: kinesin-4 [Fragaria vesca subsp. vesca]	Kinesin-like protein KIN-14I OS=Arabidopsis thaliana OX=3702 GN=KIN14I PE=2 SV=1	Calponin homology (CH) domain;Kinesin motor domain;Microtubule binding	-	-	-	-	-
TR19971_c0_g1	165.68	3.47	5.5929	7.3335e-07	0.00018752	PREDICTED: WEB family protein At3g51220 [Fragaria vesca subsp. vesca]	-	-	-	-	-	-	-
TR34276_c0_g1	63.52	0.2	7.6922	7.366e-07	0.00018752	Di-copper centre-containing protein [Alternaria alternata]|RII05379.1 hypothetical protein CUC08_Gglean010473 [Alternaria sp. MG1]|RYN35260.1 hypothetical protein AA0115_g2466 [Alternaria tenuissima]|RYN71814.1 hypothetical protein AA0117_g9248 [Alternaria alternata]|RYO08917.1 hypothetical protein AA0119_g1492 [Alternaria tenuissima]|RYO22184.1 hypothetical protein AA0121_g2226 [Alternaria tenui…	-	Common central domain of tyrosinase	-	-	-	K00505|TYR; tyrosinase [EC:1.14.18.1]	ko00350(Metabolism);ko00950(Metabolism);ko00965(Metabolism);ko01100(Metabolism);ko01110(Metabolism);ko04916(Organismal Systems)
TR50702_c0_g1	145.77	5.5	4.7233	7.3665e-07	0.00018752	PREDICTED: probable LRR receptor-like serine/threonine-protein kinase At1g56140 [Fragaria vesca subsp. vesca]	Probable LRR receptor-like serine/threonine-protein kinase At1g56130 OS=Arabidopsis thaliana OX=3702 GN=At1g56130 PE=2 SV=2	Di-glucose binding within endoplasmic reticulum	-	-	-	-	-
TR71622_c1_g1	115.44	1.38	6.3843	7.343e-07	0.00018752	beta tubulin-like protein [Dinothrombium tinctorium]	Tubulin beta chain OS=Volvox carteri OX=3067 GN=TUBB1 PE=3 SV=1	Tubulin/FtsZ family, GTPase domain;Tubulin C-terminal domain	-	-	-	K07375|TUBB; tubulin beta	ko04145(Cellular Processes);ko04540(Cellular Processes)
TR72052_c1_g2	96.54	0.29	8.2854	7.3718e-07	0.00018752	-	-	-	-	-	-	-	-
TR63201_c0_g1	3.05	138.99	-5.5053	7.4214e-07	0.00018855	-	-	-	-	-	-	-	-
TR1969_c1_g1	1609.85	103.28	3.9614	7.4969e-07	0.00019023	PREDICTED: heat stress transcription factor A-2-like [Fragaria vesca subsp. vesca]	Heat shock factor protein HSF30 OS=Solanum peruvianum OX=4082 GN=HSF30 PE=2 SV=1	HSF-type DNA-binding	-	-	-	-	-
TR18735_c1_g1	87.06	1.49	5.8086	7.6327e-07	0.00019344	calcium-transporting ATPase sarcoplasmic/endoplasmic reticulum type [Parasteatoda tepidariorum]	Calcium-transporting ATPase 3, endoplasmic reticulum-type OS=Arabidopsis thaliana OX=3702 GN=ECA3 PE=2 SV=3	Cation transporting ATPase, C-terminus;haloacid dehalogenase-like hydrolase;haloacid dehalogenase-like hydrolase;haloacid dehalogenase-like hydrolase	-	-	-	K05853|ATP2A; P-type Ca2+ transporter type 2A [EC:7.2.2.10]	ko04020(Environmental Information Processing);ko04022(Environmental Information Processing);ko04024(Environmental Information Processing);ko04260(Organismal Systems);ko04261(Organismal Systems);ko04919(Organismal Systems);ko04972(Organismal Systems)
TR79225_c0_g1	59.77	0	8.5615	7.6809e-07	0.00019442	enolase [Drosophila erecta]	Enolase OS=Mesembryanthemum crystallinum OX=3544 GN=PGH1 PE=2 SV=1	Enolase, C-terminal TIM barrel domain;Enolase, N-terminal domain;Enolase C-terminal domain-like	-	-	-	K01689|ENO, eno; enolase [EC:4.2.1.11]	ko00010(Metabolism);ko00680(Metabolism);ko01100(Metabolism);ko01110(Metabolism);ko01120(Metabolism);ko01200(Metabolism);ko01230(Metabolism);ko03018(Genetic Information Processing);ko04066(Environmental Information Processing)
TR30078_c0_g1	2.25	176.83	-6.2802	7.7271e-07	0.00019535	hypothetical protein CUC08_Gglean008151 [Alternaria sp. MG1]	Multicopper oxidase LPR1 homolog 1 OS=Oryza sativa subsp. japonica OX=39947 GN=LPR1 PE=2 SV=1	Multicopper oxidase;Multicopper oxidase	-	-	-	-	-
TR19159_c0_g1	8286.96	213.15	5.2796	7.8472e-07	0.00019815	PREDICTED: 1-Cys peroxiredoxin [Fragaria vesca subsp. vesca]	1-Cys peroxiredoxin OS=Medicago truncatula OX=3880 PE=2 SV=1	AhpC/TSA family;Redoxin	-	-	-	K11188|PRDX6; peroxiredoxin 6 [EC:1.11.1.7 1.11.1.27 3.1.1.-]	ko00480(Metabolism);ko00940(Metabolism);ko01100(Metabolism);ko01110(Metabolism)
TR45325_c0_g1	878.4	15058.2	-4.0994	7.8968e-07	0.00019915	PREDICTED: 17.9 kDa class II heat shock protein-like [Fragaria vesca subsp. vesca]	17.9 kDa class II heat shock protein OS=Glycine max OX=3847 GN=HSP17.9-D PE=3 SV=1	Hsp20/alpha crystallin family	-	-	-	K13993|HSP20; HSP20 family protein	ko04141(Genetic Information Processing)
TR2053_c0_g1	1207.68	92.42	3.7045	7.9613e-07	0.00020053	PREDICTED: coatomer subunit beta&apos	Coatomer subunit beta&apos	Ciliary BBSome complex subunit 2, middle region;WD domain, G-beta repeat	-	-	-	-	-
TR27994_c0_g1	70.79	0	8.806	7.9782e-07	0.00020071	-	-	-	-	-	-	-	-
TR25412_c0_g1	766.83	47.14	4.0234	8.2266e-07	0.00020646	uncharacterized protein LOC112193591 [Rosa chinensis]|PRQ44300.1 putative universal stress protein A [Rosa chinensis]	-	-	-	-	-	-	-
TR31152_c0_g1	79.01	0.9	6.5304	8.2211e-07	0.00020646	-	-	-	-	-	-	-	-
TR48218_c4_g1	71.75	0.81	6.4712	8.2386e-07	0.00020651	Retrovirus-related Pol polyprotein from transposon TNT 1-94 [Vitis vinifera]	-	GAG-pre-integrase domain;Integrase core domain	-	-	-	-	-
TR6717_c1_g1	244.35	3.35	6.1068	8.2495e-07	0.00020653	allergen [Pyrenophora seminiperda CCB06]	-	-	-	-	-	-	-
TR10089_c0_g2	61.62	0.29	7.6397	8.3694e-07	0.00020897	-	-	-	-	-	-	-	-
TR5045_c0_g1	175.03	2.05	6.5202	8.3622e-07	0.00020897	PREDICTED: 14-3-3 protein zeta isoform X1 [Polistes canadensis]	14-3-3 protein 3 OS=Solanum lycopersicum OX=4081 GN=TFT3 PE=2 SV=1	14-3-3 protein	-	-	-	K16197|YWHAB_Q_Z; 14-3-3 protein beta/theta/zeta	ko04013(Environmental Information Processing);ko04110(Cellular Processes);ko04114(Cellular Processes);ko04151(Environmental Information Processing);ko04212(Organismal Systems);ko04390(Environmental Information Processing);ko04391(Environmental Information Processing)
TR7856_c0_g1	61.47	0.81	6.2467	8.3774e-07	0.00020897	-	-	-	-	-	-	-	-
TR101775_c1_g1	42.94	0	8.0856	8.4796e-07	0.00021126	uncharacterized protein LOC112163958 [Rosa chinensis]	-	Domain of unknown function (DUF4283)	-	-	-	-	-
TR46637_c0_g1	68.73	0	8.7633	8.5478e-07	0.00021249	PREDICTED: DNA replication licensing factor MCM6 [Geospiza fortis]	DNA replication licensing factor MCM6 OS=Oryza sativa subsp. japonica OX=39947 GN=Os05g0235800 PE=3 SV=1	MCM2/3/5 family	-	-	-	K02542|MCM6; DNA replication licensing factor MCM6 [EC:3.6.4.12]	ko03030(Genetic Information Processing);ko04110(Cellular Processes);ko04111(Cellular Processes);ko04113(Cellular Processes)
TR8144_c0_g1	286	1.43	7.6325	8.5591e-07	0.00021249	-	-	-	-	-	-	-	-
TR91974_c0_g1	102.15	1.19	6.4732	8.56e-07	0.00021249	putative neurotoxin LTDF S-18 [Dolomedes fimbriatus]	-	Thyroglobulin type-1 repeat	-	-	-	-	-
TR70242_c0_g1	59.3	0	8.5508	8.6883e-07	0.00021542	nucleolar GTP-binding protein 1-like protein [Dinothrombium tinctorium]|RWS05077.1 nucleolar GTP-binding protein 1-like protein [Dinothrombium tinctorium]	Nucleolar GTP-binding protein 1 OS=Arabidopsis thaliana OX=3702 GN=At1g50920 PE=2 SV=1	Ferrous iron transport protein B;50S ribosome-binding GTPase;Nucleolar GTP-binding protein 1 (NOG1);NOGCT (NUC087) domain	-	-	intracellular;cellular_component;cell;intracellular membrane-bounded organelle;organelle;membrane-bounded organelle;intracellular organelle;intracellular part;cell part;nucleus	K06943|NOG1; nucleolar GTP-binding protein	ko03008(Genetic Information Processing)
TR17324_c0_g2	150.71	2.11	6.1516	8.872e-07	0.00021971	cytochrome c oxidase subunit I (mitochondrion) [Paraleius leontonychus]	Cytochrome c oxidase subunit 1 OS=Beta vulgaris OX=161934 GN=COX1 PE=3 SV=2	-	-	-	-	K02256|COX1; cytochrome c oxidase subunit 1 [EC:7.1.1.9]	ko00190(Metabolism);ko01100(Metabolism);ko04260(Organismal Systems);ko04714(Organismal Systems)
TR17054_c0_g1	3927.94	289.89	3.7611	8.9428e-07	0.00022119	PREDICTED: sugar carrier protein C [Fragaria vesca subsp. vesca]	Sugar carrier protein C OS=Ricinus communis OX=3988 GN=STC PE=2 SV=1	Major Facilitator Superfamily;Sugar (and other) transporter;Sugar (and other) transporter	-	-	-	-	-
TR7428_c1_g1	115.33	2.5	5.5872	9.103e-07	0.00022489	ATP synthase subunit alpha: mitochondrial-like protein [Dinothrombium tinctorium]|RWS17596.1 ATP synthase subunit alpha: mitochondrial-like protein [Dinothrombium tinctorium]|RWS17602.1 ATP synthase subunit alpha: mitochondrial-like protein [Dinothrombium tinctorium]	ATP synthase subunit alpha, mitochondrial OS=Marchantia polymorpha OX=3197 GN=ATPA PE=3 SV=2	ATP synthase alpha/beta family, nucleotide-binding domain;ATP synthase alpha/beta chain, C terminal domain;ATP synthase alpha/beta family, beta-barrel domain	-	-	-	K02132|ATPeF1A, ATP5A1, ATP1; F-type H+-transporting ATPase subunit alpha	ko00190(Metabolism);ko01100(Metabolism);ko04714(Organismal Systems)
TR1519_c1_g2	928.19	64.92	3.8391	9.1348e-07	0.00022513	PREDICTED: zinc finger protein CONSTANS-LIKE 7 [Fragaria vesca subsp. vesca]	Protein CHLOROPLAST IMPORT APPARATUS 2 OS=Arabidopsis thaliana OX=3702 GN=CIA2 PE=1 SV=1	CCT motif	-	-	-	-	-
TR37641_c0_g1	757.73	15.89	5.5669	9.1324e-07	0.00022513	PREDICTED: chitinase-like protein 2 [Fragaria vesca subsp. vesca]	Chitinase-like protein 2 OS=Arabidopsis thaliana OX=3702 GN=CTL2 PE=2 SV=1	Chitinase class I	-	-	-	-	-
TR43_c0_g1	2054.58	84.88	4.6024	9.1503e-07	0.00022525	PREDICTED: uncharacterized protein LOC105352902 [Fragaria vesca subsp. vesca]	-	Ankyrin repeat;Ankyrin repeats (3 copies);Ankyrin repeat;Ankyrin repeats (many copies);Ankyrin repeats (many copies);Domain of unknown function	-	-	-	-	-
TR12505_c0_g1	5.73	121.52	-4.4049	9.2272e-07	0.00022639	PREDICTED: quinone oxidoreductase PIG3-like isoform X1 [Fragaria vesca subsp. vesca]	-	-	-	-	-	-	-
TR24609_c0_g1	489.85	3.62	7.0891	9.2179e-07	0.00022639	hypothetical protein BCIN_09g04620 [Botrytis cinerea B05.10]|CCD43255.1 similar to chaperone/heat shock protein Hsp12 [Botrytis cinerea T4]|EMR90318.1 putative chaperone heat shock protein hsp12 protein [Botrytis cinerea BcDW1]|ATZ53661.1 hypothetical protein BCIN_09g04620 [Botrytis cinerea B05.10]	-	Heat shock protein 9/12	-	-	-	-	-
TR76528_c0_g1	92.23	0.2	8.232	9.2298e-07	0.00022639	Peroxidase-like protein [Dinothrombium tinctorium]	-	Animal haem peroxidase	-	-	-	-	-
TR32611_c0_g1	106.83	0.79	6.8347	9.2696e-07	0.0002271	PREDICTED: probable pectate lyase 12 [Fragaria vesca subsp. vesca]	Probable pectate lyase 12 OS=Arabidopsis thaliana OX=3702 GN=At3g53190 PE=2 SV=2	Pectate lyase	-	-	-	K01728|pel; pectate lyase [EC:4.2.2.2]	ko00040(Metabolism);ko01100(Metabolism);ko02024(Cellular Processes)
TR11652_c0_g1	245.23	5.66	5.4267	9.3454e-07	0.00022868	PREDICTED: cytochrome b561 and DOMON domain-containing protein At3g61750 [Fragaria vesca subsp. vesca]	Cytochrome b561 and DOMON domain-containing protein At3g61750 OS=Arabidopsis thaliana OX=3702 GN=At3g61750 PE=3 SV=1	DOMON domain	-	-	-	-	-
TR149387_c0_g1	84.33	0.2	8.1021	9.3685e-07	0.00022897	60s ribosomal protein L24 [Ornithodoros parkeri]	60S ribosomal protein L24 OS=Cicer arietinum OX=3827 GN=RPL24 PE=2 SV=1	Ribosomal protein L24e	-	-	-	K02896|RP-L24e, RPL24; large subunit ribosomal protein L24e	ko03010(Genetic Information Processing)
TR6656_c0_g1	715.74	17.11	5.3841	9.3797e-07	0.00022897	PREDICTED: fasciclin-like arabinogalactan protein 12 [Fragaria vesca subsp. vesca]	Fasciclin-like arabinogalactan protein 12 OS=Arabidopsis thaliana OX=3702 GN=FLA12 PE=2 SV=2	Fasciclin domain	-	-	-	-	-
TR31717_c0_g1	401.66	35.35	3.5017	9.4729e-07	0.00023098	PREDICTED: nucleobase-ascorbate transporter 2 [Fragaria vesca subsp. vesca]	Nucleobase-ascorbate transporter 2 OS=Arabidopsis thaliana OX=3702 GN=NAT2 PE=2 SV=2	Permease family	-	-	-	K14611|SLC23A1, SVCT1; solute carrier family 23 (nucleobase transporter), member 1	ko04977(Organismal Systems)
TR162547_c0_g1	97.85	0.61	7.4463	9.51e-07	0.00023161	spectrin beta chain-like protein [Dinothrombium tinctorium]|RWS10513.1 spectrin beta chain-like protein [Dinothrombium tinctorium]|RWS10755.1 spectrin beta chain-like protein [Dinothrombium tinctorium]|RWS10792.1 spectrin beta chain-like protein [Dinothrombium tinctorium]	-	Spectrin repeat	-	-	-	-	-
TR13833_c0_g1	87.91	0.29	8.1501	9.7083e-07	0.00023616	elongation of very long chain fatty acids protein 4-like protein [Dinothrombium tinctorium]|RWS17578.1 elongation of very long chain fatty acids protein 4-like protein [Dinothrombium tinctorium]	-	GNS1/SUR4 family	-	-	-	-	-
TR14058_c0_g1	135.91	1.22	6.8754	9.76e-07	0.00023685	PREDICTED: uncharacterized protein LOC105352447 [Fragaria vesca subsp. vesca]	-	-	-	-	-	-	-
TR98859_c0_g1	57.53	1.1	5.7159	9.7597e-07	0.00023685	-	-	-	-	-	-	-	-
TR16771_c0_g1	528	17.94	4.8738	9.9935e-07	0.00024223	PREDICTED: glucan endo-1,3-beta-glucosidase 13 [Fragaria vesca subsp. vesca]	Glucan endo-1,3-beta-glucosidase 13 OS=Arabidopsis thaliana OX=3702 GN=At5g56590 PE=2 SV=1	Glycosyl hydrolases family 17;X8 domain	-	-	-	-	-
TR5800_c0_g1	260.22	10.92	4.5528	1.0104e-06	0.00024463	-	-	-	-	-	-	-	-
TR12133_c1_g2	82.57	0.2	8.0712	1.0231e-06	0.00024742	-	-	-	-	-	-	-	-
TR43328_c0_g1	85.98	2.95	4.8916	1.0425e-06	0.00025179	PREDICTED: LOW QUALITY PROTEIN: dynamin-related protein 4C-like [Fragaria vesca subsp. vesca]	Dynamin-related protein 4C OS=Arabidopsis thaliana OX=3702 GN=DRP4C PE=2 SV=1	Dynamin central region;Dynamin family;Dynamin GTPase effector domain	-	-	-	-	-
TR3439_c0_g1	12522.2	1361.24	3.2014	1.0475e-06	0.00025263	beta xylosidase [Fragaria x ananassa]	Beta-D-xylosidase 1 OS=Arabidopsis thaliana OX=3702 GN=BXL1 PE=1 SV=1	Fibronectin type III-like domain;Glycosyl hydrolase family 3 N terminal domain;Glycosyl hydrolase family 3 C-terminal domain	-	-	-	-	-
TR76491_c0_g1	14.56	732.65	-5.6527	1.0484e-06	0.00025263	hypothetical protein SNOG_00191 [Parastagonospora nodorum SN15]|EAT91686.1 hypothetical protein SNOG_00191 [Parastagonospora nodorum SN15]	-	-	-	-	-	-	-
TR11101_c0_g2	5024.62	344.86	3.8661	1.0504e-06	0.00025283	PREDICTED: probable inorganic phosphate transporter 1-3 [Fragaria vesca subsp. vesca]	Inorganic phosphate transporter 1-4 OS=Arabidopsis thaliana OX=3702 GN=PHT1-4 PE=1 SV=1	Major Facilitator Superfamily;Sugar (and other) transporter	-	-	-	-	-
TR155023_c0_g1	101.97	0.4	7.6694	1.0542e-06	0.00025314	ATP-citrate synthase-like protein, partial [Euroglyphus maynei]	ATP-citrate synthase beta chain protein 1 OS=Oryza sativa subsp. japonica OX=39947 GN=ACLB-1 PE=2 SV=1	Citrate synthase, C-terminal domain;CoA-ligase	-	-	-	K01648|ACLY; ATP citrate (pro-S)-lyase [EC:2.3.3.8]	ko00020(Metabolism);ko00720(Metabolism);ko01100(Metabolism);ko01110(Metabolism);ko01120(Metabolism)
TR193771_c0_g1	76.2	0	8.9122	1.0536e-06	0.00025314	-	-	-	-	-	-	-	-
TR8903_c0_g2	83.37	4.32	4.2989	1.0597e-06	0.00025417	-	-	-	-	-	-	-	-
TR1057_c0_g1	319.87	3498.7	-3.4513	1.0633e-06	0.00025466	PREDICTED: zinc finger protein ZPR1-like [Fragaria vesca subsp. vesca]	-	ZPR1 zinc-finger domain;ZPR1 zinc-finger domain	-	-	-	-	-
TR143515_c0_g1	97.3	0.68	6.9961	1.0642e-06	0.00025466	ribosomal protein rps23 [Arenicola marina]	40S ribosomal protein S23 OS=Fragaria ananassa OX=3747 GN=RPS23 PE=2 SV=1	Ribosomal protein S12/S23	-	-	-	K02973|RP-S23e, RPS23; small subunit ribosomal protein S23e	ko03010(Genetic Information Processing)
TR57631_c0_g1	106.54	2.62	5.2684	1.066e-06	0.00025479	PREDICTED: protein trichome birefringence-like 43 [Fragaria vesca subsp. vesca]	Protein trichome birefringence-like 43 OS=Arabidopsis thaliana OX=3702 GN=TBL43 PE=2 SV=1	GDSL/SGNH-like Acyl-Esterase family found in Pmr5 and Cas1p;PMR5 N terminal Domain	-	-	-	-	-
TR45_c1_g2	4425.51	513.94	3.1062	1.0727e-06	0.00025609	PREDICTED: 14-3-3-like protein [Fragaria vesca subsp. vesca]	14-3-3-like protein OS=Pisum sativum OX=3888 PE=2 SV=1	14-3-3 protein	-	-	-	K06630|YWHAE; 14-3-3 protein epsilon	ko04011(Environmental Information Processing);ko04110(Cellular Processes);ko04114(Cellular Processes);ko04151(Environmental Information Processing);ko04390(Environmental Information Processing);ko04391(Environmental Information Processing);ko04621(Organismal Systems);ko04722(Organismal Systems)
TR74965_c0_g2	76.1	0.48	7.1448	1.0773e-06	0.0002569	60S ribosomal protein L12-like [Limulus polyphemus]	60S ribosomal protein L12-3 OS=Arabidopsis thaliana OX=3702 GN=RPL12C PE=2 SV=1	Ribosomal protein L11, RNA binding domain;Ribosomal protein L11, N-terminal domain	-	-	-	K02870|RP-L12e, RPL12; large subunit ribosomal protein L12e	ko03010(Genetic Information Processing)
TR13406_c0_g1	82.11	2.46	4.999	1.0815e-06	0.00025719	agamous-like MADS-box protein AGL9 homolog isoform X2 [Phalaenopsis equestris]	Agamous-like MADS-box protein AGL9 homolog OS=Petunia hybrida OX=4102 GN=FBP2 PE=1 SV=2	-	-	-	-	-	-
TR2546_c1_g1	81.62	1.06	6.2202	1.0823e-06	0.00025719	PREDICTED: glycerophosphodiester phosphodiesterase GDPDL3-like [Fragaria vesca subsp. vesca]	Glycerophosphodiester phosphodiesterase GDPDL4 OS=Arabidopsis thaliana OX=3702 GN=GDPDL4 PE=1 SV=1	-	-	-	-	K01126|E3.1.4.46, glpQ, ugpQ; glycerophosphoryl diester phosphodiesterase [EC:3.1.4.46]	ko00564(Metabolism)
TR27737_c0_g1	108.59	0.2	8.4677	1.0802e-06	0.00025719	hypothetical protein SPPG_07775 [Spizellomyces punctatus DAOM BR117]|KNC96955.1 hypothetical protein SPPG_07775 [Spizellomyces punctatus DAOM BR117]	Small heat shock protein, chloroplastic OS=Petunia hybrida OX=4102 GN=HSP22 PE=2 SV=1	Hsp20/alpha crystallin family	-	-	-	K13993|HSP20; HSP20 family protein	ko04141(Genetic Information Processing)
TR1185_c0_g1	395.49	5189.06	-3.7136	1.096e-06	0.00026014	PREDICTED: two-component response regulator-like PRR95 isoform X2 [Fragaria vesca subsp. vesca]	Two-component response regulator-like APRR5 OS=Arabidopsis thaliana OX=3702 GN=APRR5 PE=1 SV=2	CCT motif;Response regulator receiver domain	-	-	-	K12130|PRR5; pseudo-response regulator 5	ko04712(Organismal Systems)
TR46059_c0_g2	32.15	352.97	-3.4584	1.1018e-06	0.00026122	-	-	-	-	-	-	-	-
TR57052_c0_g1	28.99	774.17	-4.7369	1.1073e-06	0.00026193	PREDICTED: 18.1 kDa class I heat shock protein-like [Fragaria vesca subsp. vesca]	18.5 kDa class I heat shock protein OS=Glycine max OX=3847 GN=HSP18.5-C PE=3 SV=1	-	-	-	-	K13993|HSP20; HSP20 family protein	ko04141(Genetic Information Processing)
TR81327_c0_g2	126.56	1.44	6.6224	1.1064e-06	0.00026193	-	-	-	-	-	-	-	-
TR127956_c0_g1	62.11	0	8.6174	1.1094e-06	0.00026211	hypothetical protein ASZ78_003617 [Callipepla squamata]	-	KH domain	-	-	-	-	-
TR4139_c0_g3	73.26	1.6	5.6157	1.1128e-06	0.00026261	-	-	-	-	-	-	-	-
TR45489_c0_g1	268.83	18.55	3.8672	1.1152e-06	0.00026288	PREDICTED: LOW QUALITY PROTEIN: myosin heavy chain kinase B [Fragaria vesca subsp. vesca]	Protein JINGUBANG OS=Arabidopsis thaliana OX=3702 GN=JGB PE=1 SV=1	PQQ-like domain;WD domain, G-beta repeat	-	-	-	-	-
TR21201_c1_g2	85.73	0.41	8.1144	1.1233e-06	0.00026448	histone H4-like protein [Labeo rohita]	Histone H4 OS=Lolium temulentum OX=34176 PE=3 SV=2	Centromere kinetochore component CENP-T histone fold	-	-	-	-	-
TR15469_c0_g1	387.51	25.86	3.9131	1.1286e-06	0.00026514	PREDICTED: fasciclin-like arabinogalactan protein 2 [Fragaria vesca subsp. vesca]	Fasciclin-like arabinogalactan protein 2 OS=Arabidopsis thaliana OX=3702 GN=FLA2 PE=2 SV=1	Fasciclin domain	-	-	-	-	-
TR68401_c2_g1	1735.46	15.88	6.7706	1.1285e-06	0.00026514	PREDICTED: legumin B-like [Fragaria vesca subsp. vesca]	Legumin A OS=Gossypium hirsutum OX=3635 GN=LEGA PE=2 SV=2	-	-	-	-	-	-
TR187307_c0_g1	117.4	0.61	7.7054	1.1311e-06	0.00026541	peptidase S8/S53 domain-containing protein [Catenaria anguillulae PL171]	-	Subtilase family	-	-	-	-	-
TR95042_c0_g1	154.52	0.4	8.2888	1.1334e-06	0.00026566	-	-	-	-	-	-	-	-
TR76381_c0_g1	129.81	10.21	3.6689	1.1433e-06	0.00026767	PREDICTED: delta(8)-fatty-acid desaturase 1-like [Fragaria vesca subsp. vesca]	Acyl-lipid (9-3)-desaturase OS=Borago officinalis OX=13363 PE=1 SV=1	Fatty acid desaturase	-	-	-	-	-
TR96349_c0_g1	41.99	0	8.0525	1.1507e-06	0.00026909	hypothetical protein AA0112_g9217 [Alternaria arborescens]|RYN82632.1 hypothetical protein AA0120_g9510 [Alternaria tenuissima]|RYN93338.1 hypothetical protein AA0119_g9622 [Alternaria tenuissima]|RYO12474.1 hypothetical protein AA0121_g9101 [Alternaria tenuissima]|RYO26366.1 hypothetical protein AA0111_g8134 [Alternaria arborescens]|RYO34454.1 hypothetical protein AG0111_g10139 [Alternaria gaise…	-	Glutathione-dependent formaldehyde-activating enzyme	biological_process;metabolic process	molecular_function;catalytic activity;lyase activity;carbon-sulfur lyase activity	-	-	-
TR30177_c0_g1	107.42	0.48	7.6472	1.152e-06	0.00026909	calreticulin [Tetranychus evansi]	Calreticulin OS=Prunus armeniaca OX=36596 PE=2 SV=1	Calreticulin family	-	-	-	-	-
TR22197_c0_g1	177.79	1.85	6.6196	1.1554e-06	0.00026959	tubulin alpha chain [Tetranychus urticae]|ANN11967.1 alpha-tubulin [Puccinia helianthi]	Tubulin alpha-1 chain OS=Pisum sativum OX=3888 GN=TUBA1 PE=3 SV=1	Tubulin/FtsZ family, GTPase domain;Tubulin C-terminal domain	-	-	-	K07374|TUBA; tubulin alpha	ko04145(Cellular Processes);ko04210(Cellular Processes);ko04530(Cellular Processes);ko04540(Cellular Processes)
TR136702_c0_g1	129.25	0.57	7.8103	1.17e-06	0.00027268	PREDICTED: ATP synthase lipid-binding protein, mitochondrial [Dinoponera quadriceps]|XP_014488077.1 PREDICTED: ATP synthase lipid-binding protein, mitochondrial [Dinoponera quadriceps]	ATP synthase subunit 9, mitochondrial OS=Arabidopsis thaliana OX=3702 GN=ATP9 PE=2 SV=2	ATP synthase subunit C	-	-	-	K02128|ATPeF0C, ATP5G, ATP9; F-type H+-transporting ATPase subunit c	ko00190(Metabolism);ko01100(Metabolism);ko04714(Organismal Systems)
TR9171_c1_g1	325.62	1.34	7.8912	1.1782e-06	0.00027429	PREDICTED: protein TPX2 isoform X1 [Fragaria vesca subsp. vesca]	-	Targeting protein for Xklp2 (TPX2)	-	-	-	-	-
TR136896_c0_g1	99.69	0.61	7.4721	1.1856e-06	0.0002757	ribosomal protein rpl23a-like protein [Leptotrombidium deliense]	60S ribosomal protein L23A OS=Fritillaria agrestis OX=64177 GN=RPL23A PE=2 SV=1	Ribosomal protein L23;Ribosomal protein L23, N-terminal domain	-	-	-	K02893|RP-L23Ae, RPL23A; large subunit ribosomal protein L23Ae	ko03010(Genetic Information Processing)
TR12653_c0_g2	101.13	1.19	6.458	1.1896e-06	0.000276	-	-	-	-	-	-	-	-
TR2407_c6_g1	0.73	119.97	-7.31	1.1895e-06	0.000276	-	-	-	-	-	-	-	-
TR12655_c0_g3	2.74	186.79	-6.0996	1.2034e-06	0.00027889	-	-	-	-	-	-	-	-
TR11583_c1_g1	61.91	0.61	6.7939	1.2204e-06	0.00028251	-	-	-	-	-	-	-	-
TR65967_c0_g1	108.21	0.41	8.449	1.2316e-06	0.00028477	disulfide-isomerase A3 [Tetranychus evansi]	Protein disulfide-isomerase OS=Medicago sativa OX=3879 GN=PDI PE=2 SV=1	Thioredoxin;Thioredoxin-like domain	-	-	-	K08056|PDIA3, GRP58; protein disulfide-isomerase A3 [EC:5.3.4.1]	ko04141(Genetic Information Processing);ko04612(Organismal Systems)
TR76090_c0_g1	67.19	1.37	5.4821	1.2408e-06	0.00028657	putative transcription factor MYB/SANT family [Rosa chinensis]	-	Ulp1 protease family, C-terminal catalytic domain	-	-	-	-	-
TR103328_c1_g1	92.43	0.61	7.364	1.2668e-06	0.00029217	secreted beta amyloid precursor protein-like protein [Sarcoptes scabiei]	-	beta-amyloid precursor protein C-terminus;E2 domain of amyloid precursor protein;PCI domain	-	-	-	-	-
TR47828_c0_g1	6.69	364.84	-5.776	1.2678e-06	0.00029217	-	-	-	-	-	-	-	-
TR14770_c0_g1	271.34	20.8	3.696	1.2733e-06	0.00029311	basic leucine zipper 43-like [Rosa chinensis]|PRQ53232.1 putative transcription factor bZIP family [Rosa chinensis]	Basic leucine zipper 43 OS=Arabidopsis thaliana OX=3702 GN=BZIP43 PE=1 SV=1	bZIP transcription factor;Basic region leucine zipper	-	-	-	-	-
TR179578_c0_g1	59.91	0	8.5652	1.2768e-06	0.00029357	acetyl-coenzyme A synthetase: cytoplasmic-like isoform X1 [Dinothrombium tinctorium]	Acetyl-coenzyme A synthetase, chloroplastic/glyoxysomal OS=Arabidopsis thaliana OX=3702 GN=ACS PE=1 SV=1	AMP-binding enzyme;AMP-binding enzyme C-terminal domain	-	-	-	K01895|ACSS1_2, acs; acetyl-CoA synthetase [EC:6.2.1.1]	ko00010(Metabolism);ko00620(Metabolism);ko00630(Metabolism);ko00640(Metabolism);ko00680(Metabolism);ko00720(Metabolism);ko01100(Metabolism);ko01110(Metabolism);ko01120(Metabolism);ko01200(Metabolism)
TR16064_c0_g1	92.52	1.08	6.2548	1.2799e-06	0.00029364	microtubule-actin cross-linking factor 1 isoform X1 [Parasteatoda tepidariorum]	-	Growth-Arrest-Specific Protein 2 Domain;Spectrin repeat	-	-	-	-	-
TR6981_c0_g1	1048.55	40.24	4.6984	1.2796e-06	0.00029364	PREDICTED: UDP-glucuronate:xylan alpha-glucuronosyltransferase 2 isoform X1 [Fragaria vesca subsp. vesca]	UDP-glucuronate:xylan alpha-glucuronosyltransferase 2 OS=Arabidopsis thaliana OX=3702 GN=GUX2 PE=2 SV=1	Glycosyl transferase family 8	-	-	-	-	-
TR83661_c0_g1	73.17	0.2	7.8971	1.2837e-06	0.00029418	-	-	TILa domain	-	-	-	-	-
TR8010_c0_g2	6.69	226.16	-5.0846	1.289e-06	0.00029508	-	-	-	-	-	-	-	-
TR16332_c0_g1	3.47	109.87	-4.9857	1.2964e-06	0.00029644	-	-	-	-	-	-	-	-
TR179527_c0_g1	114.78	0.41	8.534	1.3129e-06	0.00029986	PREDICTED: histone H2A.Z [Galendromus occidentalis]	Probable histone H2A variant 1 OS=Oryza sativa subsp. japonica OX=39947 GN=Os03g0162200 PE=2 SV=1	Core histone H2A/H2B/H3/H4;C-terminus of histone H2A	-	-	-	K11251|H2A; histone H2A	ko04217(Cellular Processes)
TR24032_c0_g1	16.4	239.03	-3.8643	1.3168e-06	0.00030042	PREDICTED: uncharacterized protein LOC101314283 [Fragaria vesca subsp. vesca]	-	-	-	-	-	-	-
TR169389_c0_g1	75.5	0.29	7.9303	1.3263e-06	0.0003016	-	-	-	-	-	-	-	-
TR181798_c0_g1	40.88	0	8.0148	1.3251e-06	0.0003016	PREDICTED: F-box/kelch-repeat protein At3g06240-like [Fragaria vesca subsp. vesca]	Putative F-box protein At1g47790 OS=Arabidopsis thaliana OX=3702 GN=At1g47790 PE=4 SV=1	-	-	-	-	-	-
TR60343_c0_g1	54	0	8.4153	1.3244e-06	0.0003016	-	-	-	-	-	-	-	-
TR18806_c0_g1	102.45	1.51	6.1468	1.3525e-06	0.0003072	-	-	-	-	-	-	-	-
TR4638_c0_g1	10.6	237.43	-4.4805	1.3607e-06	0.00030874	PREDICTED: cyclic nucleotide-gated ion channel 1-like isoform X1 [Fragaria vesca subsp. vesca]	Cyclic nucleotide-gated ion channel 1 OS=Arabidopsis thaliana OX=3702 GN=CNGC1 PE=1 SV=1	-	-	-	-	-	-
TR20091_c0_g1	100.61	4.17	4.5727	1.3704e-06	0.0003106	deSI-like protein At4g17486 [Rosa chinensis]|PRQ50457.1 putative PPPDE putative peptidase domain-containing protein [Rosa chinensis]	DeSI-like protein At4g17486 OS=Arabidopsis thaliana OX=3702 GN=At4g17486 PE=2 SV=1	PPPDE putative peptidase domain	-	-	-	-	-
TR35980_c0_g1	40.52	0	8.0019	1.3754e-06	0.00031129	actin cytoskeleton protein-like protein [Pyrenochaeta sp. DS3sAY3a]	-	-	-	molecular_function;binding;small molecule binding;organic cyclic compound binding;nucleoside phosphate binding;heterocyclic compound binding;nucleic acid binding;nucleotide binding	-	-	-
TR9523_c0_g3	9.56	278.13	-4.8625	1.3765e-06	0.00031129	PREDICTED: uncharacterized protein LOC101292509 isoform X1 [Fragaria vesca subsp. vesca]	Retrovirus-related Pol polyprotein from transposon RE2 OS=Arabidopsis thaliana OX=3702 GN=RE2 PE=4 SV=1	gag-polypeptide of LTR copia-type;Integrase core domain;Reverse transcriptase (RNA-dependent DNA polymerase)	-	-	-	-	-
TR30568_c0_g1	237.04	7.79	4.8969	1.383e-06	0.00031242	PREDICTED: uncharacterized protein LOC105353448 [Fragaria vesca subsp. vesca]	-	Plant self-incompatibility protein S1	-	-	-	-	-
TR13235_c0_g1	366.4	24.18	3.928	1.39e-06	0.00031364	PREDICTED: probable mitochondrial chaperone BCS1-B [Fragaria vesca subsp. vesca]	AAA-ATPase ASD, mitochondrial OS=Arabidopsis thaliana OX=3702 GN=AATP1 PE=1 SV=1	ATPase family associated with various cellular activities (AAA);Domain associated at C-terminal with AAA	-	-	-	-	-
TR1_c12_g1	211.34	1.76	6.9232	1.3917e-06	0.00031368	-	-	-	-	-	-	-	-
TR3385_c0_g1	7115.98	516.95	3.7834	1.3962e-06	0.00031436	hypothetical protein RchiOBHm_Chr3g0471191 [Rosa chinensis]	-	-	-	-	-	-	-
TR880_c0_g1	455.44	5019.43	-3.462	1.4004e-06	0.00031496	PREDICTED: uncharacterized protein LOC101296737 [Fragaria vesca subsp. vesca]	-	-	-	-	-	-	-
TR27842_c0_g2	92.32	0.2	8.233	1.4224e-06	0.00031957	Ubiquitin-associated protein 2, partial [Stegodyphus mimosarum]	-	-	-	-	-	-	-
TR147489_c0_g1	60.99	0	8.5908	1.439e-06	0.00032293	Protein hu-li tai shao-like protein [Leptotrombidium deliense]	-	Class II Aldolase and Adducin N-terminal domain	-	-	-	-	-
TR6895_c0_g1	91.67	831.77	-3.1813	1.461e-06	0.00032752	PREDICTED: protein REVEILLE 8 [Fragaria vesca subsp. vesca]	Protein REVEILLE 8 OS=Arabidopsis thaliana OX=3702 GN=RVE8 PE=2 SV=1	Myb-like DNA-binding domain	-	-	-	-	-
TR16454_c0_g1	14.56	309.72	-4.406	1.4643e-06	0.0003279	PREDICTED: probable galactinol--sucrose galactosyltransferase 2 [Fragaria vesca subsp. vesca]	Probable galactinol--sucrose galactosyltransferase 2 OS=Arabidopsis thaliana OX=3702 GN=RFS2 PE=2 SV=2	-	-	-	-	K06617|E2.4.1.82; raffinose synthase [EC:2.4.1.82]	ko00052(Metabolism);ko01100(Metabolism)
TR169791_c0_g1	57.75	0	8.5126	1.4697e-06	0.00032854	60S ribosomal protein L32 [Camponotus floridanus]|EFN68969.1 60S ribosomal protein L32 [Camponotus floridanus]|KMQ97914.1 60s ribosomal protein l32 [Lasius niger]	60S ribosomal protein L32-1 OS=Arabidopsis thaliana OX=3702 GN=RPL32A PE=2 SV=2	Ribosomal protein L32	-	-	-	K02912|RP-L32e, RPL32; large subunit ribosomal protein L32e	ko03010(Genetic Information Processing)
TR187525_c0_g1	78.8	0.48	7.1964	1.4703e-06	0.00032854	protein FAM60A-like protein [Dinothrombium tinctorium]|RWS09310.1 protein FAM60A-like protein [Dinothrombium tinctorium]	-	Protein Family FAM60A	-	-	-	-	-
TR154122_c0_g1	100.94	0.29	8.3489	1.4745e-06	0.00032912	hypothetical protein B4U79_05144, partial [Dinothrombium tinctorium]	-	Chitin binding Peritrophin-A domain;Low-density lipoprotein receptor domain class A;Polysaccharide deacetylase	-	-	-	-	-
TR116_c2_g1	517.66	55.77	3.2111	1.4989e-06	0.00033418	PREDICTED: 1-aminocyclopropane-1-carboxylate oxidase homolog 4-like isoform X1 [Fragaria vesca subsp. vesca]	1-aminocyclopropane-1-carboxylate oxidase homolog 1 OS=Arabidopsis thaliana OX=3702 GN=At1g06620 PE=2 SV=1	2OG-Fe(II) oxygenase superfamily;non-haem dioxygenase in morphine synthesis N-terminal	-	-	-	-	-
TR109220_c0_g2	87.55	0.9	6.6739	1.5149e-06	0.0003374	hydroxymethylglutaryl-CoA synthase: cytoplasmic-like isoform X2, partial [Dinothrombium tinctorium]|RWS12417.1 hydroxymethylglutaryl-CoA synthase: cytoplasmic-like isoform X2, partial [Dinothrombium tinctorium]	Hydroxymethylglutaryl-CoA synthase OS=Arabidopsis thaliana OX=3702 GN=HMGS PE=1 SV=2	Hydroxymethylglutaryl-coenzyme A synthase C terminal;Hydroxymethylglutaryl-coenzyme A synthase N terminal	-	-	-	K01641|HMGCS; hydroxymethylglutaryl-CoA synthase [EC:2.3.3.10]	ko00072(Metabolism);ko00280(Metabolism);ko00650(Metabolism);ko00900(Metabolism);ko01100(Metabolism);ko01110(Metabolism);ko03320(Organismal Systems)
TR9038_c0_g1	7.19	143.18	-4.309	1.5317e-06	0.00034077	putative phosphate-repressible phosphate permease [Periconia macrospinosa]	Inorganic phosphate transporter 2-1, chloroplastic OS=Arabidopsis thaliana OX=3702 GN=PHT2-1 PE=1 SV=1	Phosphate transporter family	-	-	-	-	-
TR20010_c1_g1	4.57	105.12	-4.521	1.5396e-06	0.00034216	uncharacterized protein LOC112184282 [Rosa chinensis]	-	Integrase core domain	-	-	-	-	-
TR1396_c0_g1	3728.69	279.61	3.7363	1.5479e-06	0.00034289	PREDICTED: bidirectional sugar transporter SWEET4 [Fragaria vesca subsp. vesca]|XP_011465368.1 PREDICTED: bidirectional sugar transporter SWEET4 [Fragaria vesca subsp. vesca]	Bidirectional sugar transporter SWEET4 OS=Oryza sativa subsp. indica OX=39946 GN=SWEET4 PE=2 SV=1	Sugar efflux transporter for intercellular exchange	-	-	-	-	-
TR14781_c1_g1	0	50.85	-7.9061	1.5453e-06	0.00034289	-	-	-	-	-	-	-	-
TR173028_c0_g1	98.94	1.31	6.3521	1.5479e-06	0.00034289	-	-	-	-	-	-	-	-
TR1098_c0_g1	2194.78	26018.6	-3.5674	1.5509e-06	0.00034318	PREDICTED: chaperone protein ClpB3, chloroplastic isoform X2 [Fragaria vesca subsp. vesca]	Chaperone protein ClpB3, chloroplastic OS=Arabidopsis thaliana OX=3702 GN=CLPB3 PE=1 SV=1	ATPase family associated with various cellular activities (AAA);AAA ATPase domain;AAA domain (Cdc48 subfamily);AAA domain (dynein-related subfamily);C-terminal, D2-small domain, of ClpB protein;Clp amino terminal domain, pathogenicity island component;Sigma-54 interaction domain	-	-	-	K03695|clpB; ATP-dependent Clp protease ATP-binding subunit ClpB	ko04213(Organismal Systems)
TR10522_c0_g1	215.56	5.35	5.3073	1.5543e-06	0.00034327	PREDICTED: 14 kDa proline-rich protein DC2.15 [Fragaria vesca subsp. vesca]	Lipid transfer protein EARLI 1 OS=Arabidopsis thaliana OX=3702 GN=EARLI1 PE=1 SV=1	Hydrophobic seed protein;Protease inhibitor/seed storage/LTP family	-	-	-	-	-
TR30613_c0_g1	320.65	6.65	5.5486	1.5546e-06	0.00034327	PREDICTED: bidirectional sugar transporter N3 [Fragaria vesca subsp. vesca]	Bidirectional sugar transporter SWEET14 OS=Oryza sativa subsp. japonica OX=39947 GN=SWEET14 PE=2 SV=1	Sugar efflux transporter for intercellular exchange	-	-	-	-	-
TR52689_c0_g1	90.23	0.2	8.1999	1.5563e-06	0.00034328	glucose-6-phosphatase [Tetranychus urticae]	-	PAP2 superfamily	-	-	-	K01084|G6PC; glucose-6-phosphatase [EC:3.1.3.9]	ko00010(Metabolism);ko00052(Metabolism);ko00500(Metabolism);ko01100(Metabolism);ko01110(Metabolism);ko04068(Environmental Information Processing);ko04151(Environmental Information Processing);ko04152(Environmental Information Processing);ko04910(Organismal Systems);ko04920(Organismal Systems);ko04922(Organismal Systems);ko04973(Organismal Systems)
TR160393_c0_g1	94.08	0.4	7.5536	1.5653e-06	0.00034489	40S ribosomal protein S9 [Parasteatoda tepidariorum]	40S ribosomal protein S9-1 OS=Arabidopsis thaliana OX=3702 GN=RPS9B PE=1 SV=1	S4 domain	-	-	-	K02997|RP-S9e, RPS9; small subunit ribosomal protein S9e	ko03010(Genetic Information Processing)
TR65211_c0_g1	126.58	1.26	6.5881	1.5685e-06	0.00034521	fatty acid synthase-like [Dermatophagoides pteronyssinus]	-	KR domain;Phosphopantetheine attachment site;Thioesterase domain	-	-	-	-	-
TR46764_c0_g1	51.32	0	8.3417	1.572e-06	0.00034562	-	-	-	-	-	-	-	-
TR119271_c0_g1	7.13	195.96	-4.7746	1.6139e-06	0.00035446	PREDICTED: putative Peroxidase 48 [Fragaria vesca subsp. vesca]	Putative Peroxidase 48 OS=Arabidopsis thaliana OX=3702 GN=PER48 PE=3 SV=3	Peroxidase	-	-	-	K00430|E1.11.1.7; peroxidase [EC:1.11.1.7]	ko00940(Metabolism);ko01100(Metabolism);ko01110(Metabolism)
TR70951_c0_g1	70.72	0.48	7.0386	1.6208e-06	0.00035559	-	-	-	-	-	-	-	-
TR83170_c0_g1	13.63	269.29	-4.3065	1.6234e-06	0.00035578	uncharacterized protein A4U43_C06F7380 [Asparagus officinalis]	Putative ribonuclease H protein At1g65750 OS=Arabidopsis thaliana OX=3702 GN=At1g65750 PE=3 SV=1	Reverse transcriptase-like	-	-	-	-	-
TR14778_c0_g1	9.13	233.68	-4.6749	1.6283e-06	0.00035647	heat shock protein 83 isoform X2 [Hevea brasiliensis]|AAQ08597.1 heat shock protein [Hevea brasiliensis]	Heat shock protein 82 OS=Zea mays OX=4577 GN=HSP82 PE=3 SV=1	-	-	-	-	K04079|HSP90A, htpG; molecular chaperone HtpG	ko04141(Genetic Information Processing);ko04151(Environmental Information Processing);ko04217(Cellular Processes);ko04612(Organismal Systems);ko04621(Organismal Systems);ko04626(Organismal Systems);ko04657(Organismal Systems);ko04659(Organismal Systems);ko04914(Organismal Systems);ko04915(Organismal Systems)
TR3480_c0_g1	239.38	10.75	4.4435	1.644e-06	0.00035915	-	-	-	-	-	-	-	-
TR86047_c0_g1	95.45	0.29	8.2684	1.6427e-06	0.00035915	aldose reductase-like [Cryptotermes secundus]|PNF29295.1 Aldo-keto reductase family 1 member B10 [Cryptotermes secundus]	Aldo-keto reductase family 4 member C10 OS=Arabidopsis thaliana OX=3702 GN=AKR4C10 PE=1 SV=1	Aldo/keto reductase family	-	-	-	K00011|AKR1B; aldehyde reductase [EC:1.1.1.21]	ko00040(Metabolism);ko00051(Metabolism);ko00052(Metabolism);ko00561(Metabolism);ko00790(Metabolism);ko01100(Metabolism)
TR13974_c0_g1	111.07	1.06	6.6678	1.649e-06	0.00035986	PREDICTED: uncharacterized protein LOC105352328 [Fragaria vesca subsp. vesca]	-	-	-	-	-	-	-
TR24616_c1_g1	65.41	0.68	6.4084	1.6522e-06	0.00036019	hypothetical protein LEMA_P032040.1 [Leptosphaeria maculans JN3]|CBX96052.1 hypothetical protein LEMA_P032040.1 [Leptosphaeria maculans JN3]	-	Ferritin-like domain	-	-	-	-	-
TR9877_c0_g2	770	24.19	4.9823	1.6627e-06	0.00036208	PREDICTED: UDP-glucuronate:xylan alpha-glucuronosyltransferase 1 [Fragaria vesca subsp. vesca]	UDP-glucuronate:xylan alpha-glucuronosyltransferase 1 OS=Arabidopsis thaliana OX=3702 GN=GUX1 PE=2 SV=1	Glycosyl transferase family 8	-	-	-	-	-
TR22454_c0_g1	142.13	10.84	3.7225	1.6734e-06	0.00036403	WAT1-related protein At4g08290 [Rosa chinensis]|PRQ26521.1 putative EamA domain-containing protein [Rosa chinensis]	WAT1-related protein At4g08290 OS=Arabidopsis thaliana OX=3702 GN=At4g08290 PE=2 SV=1	EamA-like transporter family;EamA-like transporter family	-	-	-	-	-
TR16483_c0_g1	47.47	0	8.2294	1.6809e-06	0.00036528	60S ribosomal protein L31 [Parasteatoda tepidariorum]	60S ribosomal protein L31 OS=Perilla frutescens OX=48386 GN=RPL31 PE=2 SV=1	Ribosomal protein L31e	-	-	-	-	-
TR21124_c1_g1	60.79	0	8.5863	1.6993e-06	0.00036831	hypothetical protein X975_17880, partial [Stegodyphus mimosarum]	GTP-binding nuclear protein Ran-1 OS=Arabidopsis thaliana OX=3702 GN=RAN1 PE=1 SV=1	ADP-ribosylation factor family;Peroxin-3;Ras family;Ras of Complex, Roc, domain of DAPkinase	-	-	-	K07936|RAN; GTP-binding nuclear protein Ran	ko03008(Genetic Information Processing);ko03013(Genetic Information Processing)
TR76448_c0_g1	74.33	0	8.8765	1.7003e-06	0.00036831	-	-	Leucine Rich repeats (2 copies);Leucine rich repeat	-	-	-	-	-
TR8025_c0_g1	330.82	29.42	3.4906	1.6971e-06	0.00036831	PREDICTED: uncharacterized protein LOC101313473 [Fragaria vesca subsp. vesca]	-	Protein of unknown function, DUF599	-	-	-	-	-
TR44356_c0_g1	97.9	2.84	5.0722	1.7063e-06	0.00036922	PREDICTED: endoglucanase 8 [Fragaria vesca subsp. vesca]	Endoglucanase 8 OS=Arabidopsis thaliana OX=3702 GN=CEL1 PE=2 SV=1	Glycosyl hydrolase family 9	-	-	-	-	-
TR119151_c0_g1	61.6	0.2	7.6492	1.7362e-06	0.00037525	PREDICTED: DEAD-box ATP-dependent RNA helicase 18-like, partial [Fragaria vesca subsp. vesca]	DEAD-box ATP-dependent RNA helicase 18 OS=Arabidopsis thaliana OX=3702 GN=RH18 PE=2 SV=1	DEAD/DEAH box helicase;Domain of unknown function (DUF4217);Helicase conserved C-terminal domain	-	-	-	-	-
TR674_c0_g1	120.34	1681.66	-3.8043	1.7378e-06	0.00037525	PREDICTED: uncharacterized protein LOC101304648 [Fragaria vesca subsp. vesca]	-	-	-	-	-	-	-
TR4156_c0_g1	1956.63	104.06	4.2343	1.7497e-06	0.00037744	PREDICTED: uncharacterized protein LOC101301381 [Fragaria vesca subsp. vesca]	-	Haloacid dehalogenase-like hydrolase;HAD-hyrolase-like	-	-	-	-	-
TR127049_c0_g1	1199.16	69.83	4.1031	1.7707e-06	0.00038156	PREDICTED: uncharacterized protein LOC101296040 [Fragaria vesca subsp. vesca]	-	-	-	-	-	-	-
TR14311_c0_g1	70.73	2.55	4.7468	1.7732e-06	0.0003817	PREDICTED: EPIDERMAL PATTERNING FACTOR-like protein 8 [Fragaria vesca subsp. vesca]	-	Epidermal patterning factor proteins	-	-	-	-	-
TR13750_c0_g1	19.98	257.68	-3.6894	1.8135e-06	0.00038996	PREDICTED: uncharacterized protein LOC101309444 [Fragaria vesca subsp. vesca]|XP_011463092.1 PREDICTED: uncharacterized protein LOC101309444 [Fragaria vesca subsp. vesca]	-	-	-	-	-	-	-
TR27102_c0_g2	3.1	185.68	-5.9063	1.8397e-06	0.00039489	hypothetical protein IQ06DRAFT_209751 [Stagonospora sp. SRC1lsM3a]	-	-	-	-	-	-	-
TR28482_c0_g1	17.92	243.99	-3.7667	1.8402e-06	0.00039489	PREDICTED: ATPase 8, plasma membrane-type-like isoform X2 [Fragaria vesca subsp. vesca]	ATPase 8, plasma membrane-type OS=Arabidopsis thaliana OX=3702 GN=AHA8 PE=3 SV=1	Cation transporter/ATPase, N-terminus;E1-E2 ATPase;haloacid dehalogenase-like hydrolase	-	-	-	K01535|PMA1, PMA2; H+-transporting ATPase [EC:7.1.2.1]	ko00190(Metabolism);ko01100(Metabolism)
TR11190_c1_g1	711.73	7.06	6.6384	1.8726e-06	0.00040143	PREDICTED: 12S seed storage protein CRA1-like [Fragaria vesca subsp. vesca]	Legumin A OS=Pisum sativum OX=3888 GN=LEGA PE=1 SV=1	-	-	-	-	-	-
TR868_c0_g1	14103.8	101.37	7.1196	1.8846e-06	0.00040358	-	-	-	-	-	-	-	-
TR6572_c0_g1	740.91	11.66	5.9724	1.8904e-06	0.00040438	PREDICTED: putative ER lumen protein-retaining receptor C28H8.4 [Fragaria vesca subsp. vesca]	-	ER lumen protein retaining receptor	-	-	-	-	-
TR55027_c0_g1	50.3	0	8.3129	1.9004e-06	0.00040569	sodium- and chloride-dependent taurine transporter-like [Centruroides sculpturatus]	-	Sodium:neurotransmitter symporter family	-	-	-	-	-
TR59321_c2_g1	53.55	0.41	7.4371	1.9e-06	0.00040569	hypothetical protein RchiOBHm_Chr1g0322801 [Rosa chinensis]	-	-	-	-	-	-	-
TR12276_c2_g3	51.95	0.2	7.4024	1.9128e-06	0.00040791	-	-	-	-	-	-	-	-
TR120745_c0_g2	65.35	0.2	7.7337	1.9181e-06	0.00040863	PREDICTED: ell-associated factor Eaf-like, partial [Rhagoletis zephyria]	-	Chitin binding Peritrophin-A domain	-	-	-	-	-
TR81460_c0_g2	49.93	0	8.3023	1.9448e-06	0.00041387	elongation of very long chain fatty acids protein 6 [Tetranychus urticae]|XP_015788062.1 elongation of very long chain fatty acids protein 6 [Tetranychus urticae]	Ribulose-phosphate 3-epimerase, cytoplasmic isoform OS=Oryza sativa subsp. japonica OX=39947 GN=Os09g0505700 PE=1 SV=1	GNS1/SUR4 family;Ribulose-phosphate 3 epimerase family	-	-	-	-	-
TR5672_c1_g1	52.59	0.41	7.4103	1.9498e-06	0.00041451	-	-	-	-	-	-	-	-
TR17084_c0_g1	141.15	10.59	3.7606	1.9633e-06	0.00041696	serine/threonine-protein kinase-like protein ACR4 [Rosa chinensis]|PRQ29020.1 putative protein kinase RLK-Pelle-LRR-Xb-1 family [Rosa chinensis]	Proline-rich receptor-like protein kinase PERK2 OS=Arabidopsis thaliana OX=3702 GN=PERK2 PE=2 SV=3	Protein kinase domain;Protein tyrosine kinase	-	-	-	K04730|IRAK1; interleukin-1 receptor-associated kinase 1 [EC:2.7.11.1]	ko04010(Environmental Information Processing);ko04064(Environmental Information Processing);ko04620(Organismal Systems);ko04624(Organismal Systems);ko04722(Organismal Systems)
TR100970_c1_g1	77.47	0.48	7.1728	1.9738e-06	0.00041875	60S ribosomal protein L23-like protein [Dinothrombium tinctorium]	60S ribosomal protein L23 OS=Nicotiana tabacum OX=4097 GN=RPL23 PE=2 SV=1	Ribosomal protein L14p/L23e	-	-	-	K02894|RP-L23e, RPL23; large subunit ribosomal protein L23e	ko03010(Genetic Information Processing)
TR3392_c0_g2	864.88	59.42	3.8576	1.98e-06	0.00041964	PREDICTED: probable 2-oxoglutarate-dependent dioxygenase AOP1 [Fragaria vesca subsp. vesca]	Probable 2-oxoglutarate-dependent dioxygenase AOP1.2 OS=Arabidopsis thaliana OX=3702 GN=AOP1.2 PE=2 SV=1	2OG-Fe(II) oxygenase superfamily;non-haem dioxygenase in morphine synthesis N-terminal	-	-	-	-	-
TR51388_c0_g1	74.85	0.61	7.0617	1.9826e-06	0.00041976	tetraspanin-18 [Tetranychus urticae]	-	Tetraspanin family	-	-	-	-	-
TR16816_c0_g1	73.89	0.9	6.4319	1.9991e-06	0.00042281	-	-	-	-	-	-	-	-
TR10003_c0_g2	52.76	0.41	7.4153	2.0199e-06	0.00042677	-	-	-	-	-	-	-	-
TR10_c0_g2	23474.6	179.16	7.0333	2.0301e-06	0.00042849	PREDICTED: uncharacterized protein LOC101300651 [Fragaria vesca subsp. vesca]	-	-	-	-	-	-	-
TR39275_c0_g1	353.66	24.28	3.8687	2.0378e-06	0.00042966	PREDICTED: LRR receptor-like serine/threonine-protein kinase GSO1 [Fragaria vesca subsp. vesca]	LRR receptor-like serine/threonine-protein kinase GSO1 OS=Arabidopsis thaliana OX=3702 GN=GSO1 PE=1 SV=1	Leucine Rich Repeat;Leucine Rich repeats (2 copies);Leucine rich repeat;Protein kinase domain;Protein tyrosine kinase	-	-	-	-	-
TR152677_c0_g1	49.34	0	8.2851	2.0534e-06	0.00043208	PREDICTED: ATP synthase subunit gamma, mitochondrial-like [Rhagoletis zephyria]	ATP synthase subunit gamma, mitochondrial OS=Ipomoea batatas OX=4120 GN=ATPC PE=1 SV=2	ATP synthase	-	-	-	K02136|ATPeF1G, ATP5C1, ATP3; F-type H+-transporting ATPase subunit gamma	ko00190(Metabolism);ko01100(Metabolism);ko04714(Organismal Systems)
TR5777_c0_g1	0.37	202.15	-8.9326	2.0524e-06	0.00043208	kinase-like protein [Stagonospora sp. SRC1lsM3a]	CBL-interacting serine/threonine-protein kinase 24 OS=Arabidopsis thaliana OX=3702 GN=CIPK24 PE=1 SV=1	Kinase-like;Protein kinase domain;Protein tyrosine kinase	metabolic process;cellular protein modification process;phosphorus metabolic process;phosphate-containing compound metabolic process;nitrogen compound metabolic process;biological_process;cellular process;phosphorylation;protein metabolic process;protein modification process;macromolecule metabolic process;macromolecule modification;cellular metabolic process;primary metabolic process;cellular ma…	molecular_function;catalytic activity;kinase activity;transferase activity;transferase activity, transferring phosphorus-containing groups;phosphotransferase activity, alcohol group as acceptor;catalytic activity, acting on a protein;nucleotide binding;binding;drug binding;purine nucleotide binding;adenyl nucleotide binding;ribonucleotide binding;purine ribonucleotide binding;adenyl ribonucleotid…	intracellular;cellular_component;cell;cytoplasm;intracellular part;cytoplasmic part;cell part;cytosol	-	-
TR170456_c0_g1	48.57	0	8.2627	2.0605e-06	0.00043225	-	-	-	-	-	-	-	-
TR513_c1_g1	709.57	12.47	5.8209	2.0604e-06	0.00043225	PREDICTED: transcription factor MYB46 [Fragaria vesca subsp. vesca]	Transcription factor MYB83 OS=Arabidopsis thaliana OX=3702 GN=MYB83 PE=2 SV=1	Myb-like DNA-binding domain;Myb-like DNA-binding domain	-	-	-	-	-
TR80021_c0_g2	108.7	0.4	7.7715	2.0568e-06	0.00043225	-	-	-	-	-	-	-	-
TR8047_c0_g1	916.35	28.83	4.98	2.0632e-06	0.00043238	PREDICTED: low affinity sulfate transporter 3-like [Fragaria vesca subsp. vesca]	Sulfate transporter 2.1 OS=Arabidopsis thaliana OX=3702 GN=SULTR2	STAS domain;Sulfate permease family	-	-	-	-	-
TR9242_c0_g1	3145.08	268.82	3.548	2.1125e-06	0.00044225	PREDICTED: leucine-rich repeat receptor-like serine/threonine-protein kinase BAM1 [Fragaria vesca subsp. vesca]	Leucine-rich repeat receptor-like serine/threonine-protein kinase BAM1 OS=Arabidopsis thaliana OX=3702 GN=BAM1 PE=1 SV=1	Leucine rich repeat N-terminal domain;Leucine Rich Repeat;Leucine Rich repeats (2 copies);Leucine rich repeat;Protein kinase domain;Protein tyrosine kinase	-	-	-	-	-
TR2001_c0_g1	185.86	10.53	4.1378	2.1173e-06	0.0004428	-	-	-	-	-	-	-	-
TR159081_c0_g1	269.84	3.33	6.3933	2.1218e-06	0.00044331	-	-	-	-	-	-	-	-
TR3408_c0_g1	75.71	816.45	-3.4307	2.1274e-06	0.00044401	-	-	-	-	-	-	-	-
TR85319_c0_g1	71.63	0.68	6.5464	2.1914e-06	0.0004569	-	-	-	-	-	-	-	-
TR72764_c0_g1	244.37	2.5	6.6522	2.1995e-06	0.00045813	Bcccg2 [Botrytis cinerea B05.10]|ATZ49232.1 Bcccg2 [Botrytis cinerea B05.10]	-	Protein of unknown function (DUF1761)	-	-	-	-	-
TR9688_c0_g1	158.54	0.79	7.4402	2.2183e-06	0.00046158	uncharacterized protein LOC112199969 [Rosa chinensis]	-	Methyladenine glycosylase	-	-	-	K01246|tag; DNA-3-methyladenine glycosylase I [EC:3.2.2.20]	ko03410(Genetic Information Processing)
TR56939_c0_g1	71.96	0.77	6.4716	2.2248e-06	0.00046246	-	-	-	-	-	-	-	-
TR21915_c0_g1	573.28	7.66	6.2133	2.2418e-06	0.00046552	PREDICTED: peroxidase 43-like [Fragaria vesca subsp. vesca]	Peroxidase 43 OS=Arabidopsis thaliana OX=3702 GN=PER43 PE=3 SV=2	Peroxidase	-	-	-	K00430|E1.11.1.7; peroxidase [EC:1.11.1.7]	ko00940(Metabolism);ko01100(Metabolism);ko01110(Metabolism)
TR68122_c0_g1	77.6	0.9	6.5009	2.247e-06	0.00046599	pyrroline-5-carboxylate reductase-like protein 1 [Dinothrombium tinctorium]	Pyrroline-5-carboxylate reductase OS=Glycine max OX=3847 PE=2 SV=1	NADP oxidoreductase coenzyme F420-dependent;Pyrroline-5-carboxylate reductase dimerisation	-	-	-	-	-
TR8214_c0_g1	77.7	3.83	4.3829	2.2485e-06	0.00046599	PREDICTED: autophagy-related protein 8f [Fragaria vesca subsp. vesca]|XP_011463729.1 PREDICTED: autophagy-related protein 8f [Fragaria vesca subsp. vesca]|XP_024175157.1 autophagy-related protein 8f [Rosa chinensis]|XP_024175158.1 autophagy-related protein 8f [Rosa chinensis]|PRQ18160.1 putative autophagy protein Atg8 ubiquitin [Rosa chinensis]	Autophagy-related protein 8f OS=Arabidopsis thaliana OX=3702 GN=ATG8F PE=1 SV=1	-	-	-	-	K08341|GABARAP, ATG8, LC3; GABA(A) receptor-associated protein	ko04068(Environmental Information Processing);ko04136(Cellular Processes);ko04137(Cellular Processes);ko04138(Cellular Processes);ko04139(Cellular Processes);ko04140(Cellular Processes);ko04212(Organismal Systems);ko04621(Organismal Systems);ko04727(Organismal Systems)
TR24267_c0_g1	79.73	0.29	8.0093	2.2532e-06	0.0004665	uncharacterized protein LOC107363453 [Tetranychus urticae]	-	-	-	-	-	-	-
TR6192_c0_g2	1983.14	91.91	4.4307	2.2654e-06	0.00046855	expansin-A1-like [Rosa chinensis]|PRQ40759.1 putative expansin/Lol pI [Rosa chinensis]	Expansin-A1 OS=Arabidopsis thaliana OX=3702 GN=EXPA1 PE=2 SV=1	Lytic transglycolase;Pollen allergen	-	-	-	-	-
TR19102_c0_g1	63.19	0.77	6.2817	2.2749e-06	0.00047003	-	-	-	-	-	-	-	-
TR189714_c0_g1	97.22	0.81	6.9113	2.2895e-06	0.00047257	troponin C-like [Dermatophagoides pteronyssinus]	Putative calmodulin-like protein 2 OS=Oryza sativa subsp. japonica OX=39947 GN=CML2 PE=3 SV=2	EF hand;EF hand;EF-hand domain;EF-hand domain pair;EF-hand domain pair;EF-hand domain;Vacuolar protein sorting 55	-	-	-	-	-
TR826_c0_g2	1261.05	125.05	3.3322	2.2962e-06	0.00047349	PREDICTED: lysosomal beta glucosidase-like [Fragaria vesca subsp. vesca]	Beta-xylosidase/alpha-L-arabinofuranosidase 2 OS=Medicago sativa subsp. varia OX=36902 GN=Xyl2 PE=2 SV=1	Glycosyl hydrolase family 3 N terminal domain;Glycosyl hydrolase family 3 C-terminal domain	-	-	-	K05349|bglX; beta-glucosidase [EC:3.2.1.21]	ko00460(Metabolism);ko00500(Metabolism);ko00940(Metabolism);ko01100(Metabolism);ko01110(Metabolism)
TR11363_c0_g1	743.19	65.25	3.5057	2.3187e-06	0.00047668	PREDICTED: homeobox protein SBH1 isoform X1 [Fragaria vesca subsp. vesca]	Homeobox protein SHOOT MERISTEMLESS OS=Brassica oleracea OX=3712 GN=STM PE=2 SV=1	ELK domain;Homeobox domain;Homeobox KN domain;KNOX1 domain;KNOX2 domain	-	-	-	-	-
TR60293_c0_g2	52.79	0.97	5.6511	2.3183e-06	0.00047668	PREDICTED: fatty acyl-CoA reductase 3-like [Fragaria vesca subsp. vesca]	Fatty acyl-CoA reductase 3 OS=Arabidopsis thaliana OX=3702 GN=FAR3 PE=1 SV=1	3-beta hydroxysteroid dehydrogenase/isomerase family;NAD dependent epimerase/dehydratase family;GDP-mannose 4,6 dehydratase;Male sterility protein;Male sterility protein	-	-	-	K13356|FAR; alcohol-forming fatty acyl-CoA reductase [EC:1.2.1.84]	ko00073(Metabolism);ko04146(Cellular Processes);ko04212(Organismal Systems)
TR96816_c1_g1	51.89	0	8.3577	2.3182e-06	0.00047668	PREDICTED: serine/threonine-protein phosphatase 2B catalytic subunit alpha isoform-like [Pyrus x bretschneideri]	Serine/threonine-protein phosphatase PP1 isozyme 1 OS=Acetabularia peniculus OX=35862 PE=3 SV=1	Calcineurin-like phosphoesterase	-	-	-	K04348|PPP3C, CNA; serine/threonine-protein phosphatase 2B catalytic subunit [EC:3.1.3.16]	ko04010(Environmental Information Processing);ko04020(Environmental Information Processing);ko04022(Environmental Information Processing);ko04114(Cellular Processes);ko04218(Cellular Processes);ko04310(Environmental Information Processing);ko04360(Organismal Systems);ko04370(Environmental Information Processing);ko04380(Organismal Systems);ko04625(Organismal Systems);ko04650(Organismal Systems);k…
TR5476_c0_g2	327.6	4.56	6.1314	2.3235e-06	0.0004772	PREDICTED: ABC transporter G family member 4-like [Fragaria vesca subsp. vesca]	ABC transporter G family member 8 OS=Arabidopsis thaliana OX=3702 GN=ABCG8 PE=2 SV=1	AAA domain, putative AbiEii toxin, Type IV TA system;ABC-2 type transporter;ABC transporter	-	-	-	-	-
TR82277_c0_g1	55.91	0.68	6.1794	2.3279e-06	0.00047764	-	-	C2H2-type zinc finger	-	-	-	-	-
TR10274_c0_g1	142.75	0.57	7.9502	2.3419e-06	0.00048002	-	-	-	-	-	-	-	-
TR1709_c3_g1	941.62	36.35	4.6879	2.3838e-06	0.00048812	PREDICTED: tubulin beta chain-like [Fragaria vesca subsp. vesca]	Tubulin beta-1 chain OS=Glycine max OX=3847 GN=TUBB1 PE=3 SV=1	Tubulin/FtsZ family, GTPase domain;Tubulin C-terminal domain	-	-	-	K07375|TUBB; tubulin beta	ko04145(Cellular Processes);ko04540(Cellular Processes)
TR61733_c0_g1	57.17	1.69	4.9987	2.3877e-06	0.00048844	-	-	-	-	-	-	-	-
TR16938_c0_g1	119.85	1.44	6.5387	2.3913e-06	0.00048869	Cuticle protein 16.8, partial [Stegodyphus mimosarum]	-	Insect cuticle protein	-	-	-	-	-
TR79502_c0_g1	259.6	17.51	3.8718	2.4001e-06	0.00048999	PREDICTED: uncharacterized protein LOC101300780 [Fragaria vesca subsp. vesca]	-	-	-	-	-	-	-
TR9920_c0_g1	2.37	413.81	-7.4559	2.4082e-06	0.00049116	hypothetical protein SNOG_02004 [Parastagonospora nodorum SN15]|EAT90216.1 hypothetical protein SNOG_02004 [Parastagonospora nodorum SN15]	Chaperone protein ClpB1 OS=Arabidopsis thaliana OX=3702 GN=CLPB1 PE=1 SV=2	ATPase family associated with various cellular activities (AAA);AAA ATPase domain;AAA domain (Cdc48 subfamily);AAA domain;AAA domain (dynein-related subfamily);ATPase domain predominantly from Archaea;C-terminal, D2-small domain, of ClpB protein;Clp amino terminal domain, pathogenicity island component;Sigma-54 interaction domain	protein folding;biological_process;cellular process;metabolic process;nitrogen compound metabolic process;macromolecule metabolic process;primary metabolic process;organic substance metabolic process;organonitrogen compound metabolic process;response to stress;response to organic substance;cellular response to stress;cellular response to chemical stimulus;response to topologically incorrect prote…	nucleotide binding;molecular_function;binding;drug binding;purine nucleotide binding;adenyl nucleotide binding;ribonucleotide binding;purine ribonucleotide binding;adenyl ribonucleotide binding;purine ribonucleoside triphosphate binding;small molecule binding;ion binding;anion binding;organic cyclic compound binding;carbohydrate derivative binding;nucleoside phosphate binding;heterocyclic compoun…	intracellular;cellular_component;cell;nucleus;cytoplasm;intracellular membrane-bounded organelle;endomembrane system;organelle envelope;envelope;organelle;membrane-bounded organelle;intracellular organelle;organelle part;intracellular part;nuclear part;cytoplasmic part;intracellular organelle part;cell part;cytosol;nuclear envelope	K03695|clpB; ATP-dependent Clp protease ATP-binding subunit ClpB	ko04213(Organismal Systems)
TR28706_c0_g1	53.9	0	8.4125	2.4191e-06	0.0004929	PREDICTED: cytochrome c-like isoform X2 [Galendromus occidentalis]	Cytochrome c OS=Fagopyrum esculentum OX=3617 PE=1 SV=1	Cytochrome C oxidase, cbb3-type, subunit III;Cytochrome c	-	-	-	K08738|CYC; cytochrome c	ko00190(Metabolism);ko01100(Metabolism);ko02020(Environmental Information Processing);ko04115(Cellular Processes);ko04210(Cellular Processes);ko04214(Cellular Processes);ko04215(Cellular Processes)
TR84308_c0_g1	144.26	1.19	6.9628	2.4317e-06	0.00049498	-	-	-	-	-	-	-	-
TR12938_c0_g1	64.84	0	8.6792	2.4408e-06	0.00049585	max dimerization protein 1-like isoform X1 [Centruroides sculpturatus]	-	Helix-loop-helix DNA-binding domain	-	-	-	-	-
TR28228_c0_g1	48.47	0.2	7.3022	2.4398e-06	0.00049585	-	-	-	-	-	-	-	-
TR164045_c0_g1	43.4	0	8.0999	2.4442e-06	0.00049605	Glutamate dehydrogenase, mitochondrial [Tetranychus truncatus]	Probable glutamate dehydrogenase 3 OS=Arabidopsis thaliana OX=3702 GN=GSH3 PE=3 SV=1	Glutamate/Leucine/Phenylalanine/Valine dehydrogenase	-	-	-	K00261|GLUD1_2, gdhA; glutamate dehydrogenase (NAD(P)+) [EC:1.4.1.3]	ko00220(Metabolism);ko00250(Metabolism);ko00471(Metabolism);ko00910(Metabolism);ko01100(Metabolism);ko01120(Metabolism);ko01200(Metabolism);ko04217(Cellular Processes);ko04964(Organismal Systems)
TR8102_c0_g1	3093.15	249.63	3.6327	2.4661e-06	0.0005	PREDICTED: histidine-containing phosphotransfer protein 1-like [Fragaria vesca subsp. vesca]	Histidine-containing phosphotransfer protein 1 OS=Arabidopsis thaliana OX=3702 GN=AHP1 PE=1 SV=1	Hpt domain	-	-	-	K14490|AHP; histidine-containing phosphotransfer peotein	ko04075(Environmental Information Processing)
TR149745_c0_g1	48.84	0.2	7.3137	2.4699e-06	0.00050027	-	-	-	-	-	-	-	-
TR158682_c0_g1	46.85	0	8.2105	2.4938e-06	0.00050462	E3 ubiquitin-protein ligase HUWE1-like [Centruroides sculpturatus]	E3 ubiquitin-protein ligase UPL1 OS=Arabidopsis thaliana OX=3702 GN=UPL1 PE=1 SV=3	HECT-domain (ubiquitin-transferase)	-	-	-	K10592|HUWE1, MULE, ARF-BP1; E3 ubiquitin-protein ligase HUWE1 [EC:2.3.2.26]	ko04120(Genetic Information Processing)
TR162130_c0_g1	43.71	0	8.1096	2.4983e-06	0.00050503	hypothetical protein MBM_02646 [Marssonina brunnea f. sp. &apos	-	-	-	-	-	-	-
TR154021_c0_g1	76.16	0.7	6.9726	2.5071e-06	0.00050633	40S ribosomal protein S5 [Frankliniella occidentalis]|XP_026284728.1 40S ribosomal protein S5 [Frankliniella occidentalis]	40S ribosomal protein S5 (Fragment) OS=Cicer arietinum OX=3827 GN=RPS5 PE=2 SV=1	Ribosomal protein S7p/S5e	-	-	-	K02989|RP-S5e, RPS5; small subunit ribosomal protein S5e	ko03010(Genetic Information Processing)
TR985_c0_g1	9.74	489.82	-5.6558	2.5202e-06	0.00050846	putative ribonuclease H-like domain, reverse transcriptase zinc-binding domain-containing protein [Rosa chinensis]	-	-	-	-	-	-	-
TR7512_c0_g1	457.01	14.56	4.9705	2.532e-06	0.00051034	PREDICTED: NAC domain-containing protein 43-like [Fragaria vesca subsp. vesca]	NAC domain-containing protein 12 OS=Arabidopsis thaliana OX=3702 GN=NAC012 PE=2 SV=1	No apical meristem (NAM) protein	-	-	-	-	-
TR3453_c0_g1	214.3	1823.52	-3.0889	2.5365e-06	0.00051075	RecName: Full=UDP-glucose flavonoid 3-O-glucosyltransferase 7	UDP-glucose flavonoid 3-O-glucosyltransferase 7 OS=Fragaria ananassa OX=3747 GN=GT7 PE=1 SV=1	UDP-glucoronosyl and UDP-glucosyl transferase	-	-	-	-	-
TR25220_c0_g1	59.23	0.7	6.6289	2.5499e-06	0.00051294	PREDICTED: protein LURP-one-related 2-like [Fragaria vesca subsp. vesca]	Protein LURP-one-related 11 OS=Arabidopsis thaliana OX=3702 GN=At3g14260 PE=2 SV=1	LURP-one-related;LURP-one-related	-	-	-	-	-
TR32659_c0_g1	49.61	0.48	6.5232	2.5593e-06	0.00051388	putative protein-serine/threonine phosphatase [Rosa chinensis]	Protein MAINTENANCE OF MERISTEMS OS=Arabidopsis thaliana OX=3702 GN=MAIN PE=1 SV=1	-	-	-	-	-	-
TR7942_c0_g1	209.83	3943.17	-4.2318	2.5595e-06	0.00051388	PREDICTED: heat shock 70 kDa protein [Fragaria vesca subsp. vesca]	Heat shock 70 kDa protein OS=Glycine max OX=3847 GN=HSP70 PE=3 SV=1	Hsp70 protein;NAD-specific glutamate dehydrogenase	-	-	-	K03283|HSPA1s; heat shock 70kDa protein 1/2/6/8	ko03040(Genetic Information Processing);ko04010(Environmental Information Processing);ko04141(Genetic Information Processing);ko04144(Cellular Processes);ko04213(Organismal Systems);ko04612(Organismal Systems);ko04915(Organismal Systems)
TR1472_c2_g1	2.32	92.6	-5.3261	2.5855e-06	0.00051859	-	-	-	-	-	-	-	-
TR59650_c0_g1	425.71	3.85	6.7249	2.5892e-06	0.00051883	cytochrome c oxidase subunit I (mitochondrion) [Ornithodoros coriaceus]|AYN59499.1 cytochrome c oxidase subunit 1 (mitochondrion) [Ornithodoros coriaceus]	Cytochrome c oxidase subunit 1 OS=Beta vulgaris OX=161934 GN=COX1 PE=3 SV=2	-	-	-	-	K02256|COX1; cytochrome c oxidase subunit 1 [EC:7.1.1.9]	ko00190(Metabolism);ko01100(Metabolism);ko04260(Organismal Systems);ko04714(Organismal Systems)
TR12113_c0_g1	600.38	63.97	3.2308	2.6065e-06	0.00052179	pleiotropic drug resistance protein 2-like [Rosa chinensis]|PRQ33218.1 putative iron-chelate-transporting ATPase [Rosa chinensis]	Pleiotropic drug resistance protein 2 OS=Nicotiana plumbaginifolia OX=4092 GN=PDR2 PE=2 SV=1	-	-	-	-	-	-
TR5483_c0_g1	1357.12	102.29	3.7281	2.6171e-06	0.00052339	interactor of constitutive active ROPs 2, chloroplastic isoform X1 [Rosa chinensis]|XP_024188247.1 interactor of constitutive active ROPs 2, chloroplastic isoform X1 [Rosa chinensis]|XP_024188248.1 interactor of constitutive active ROPs 2, chloroplastic isoform X1 [Rosa chinensis]|XP_024188249.1 interactor of constitutive active ROPs 2, chloroplastic isoform X2 [Rosa chinensis]|XP_024188250.1 int…	Interactor of constitutive active ROPs 2, chloroplastic OS=Arabidopsis thaliana OX=3702 GN=ICR2 PE=1 SV=1	-	-	-	-	-	-
TR9908_c0_g1	168.13	13.26	3.6583	2.6259e-06	0.00052465	-	-	-	-	-	-	-	-
TR1098_c1_g1	387.87	3598.44	-3.2138	2.6895e-06	0.00053683	PREDICTED: chaperone protein ClpB3, mitochondrial [Fragaria vesca subsp. vesca]	Chaperone protein ClpB3, mitochondrial OS=Oryza sativa subsp. japonica OX=39947 GN=CLPB3 PE=2 SV=3	AAA domain (Cdc48 subfamily);AAA domain (dynein-related subfamily);C-terminal, D2-small domain, of ClpB protein	-	-	-	K03695|clpB; ATP-dependent Clp protease ATP-binding subunit ClpB	ko04213(Organismal Systems)
TR18830_c0_g1	114.64	7.41	3.9296	2.7069e-06	0.00053979	PREDICTED: RING-H2 finger protein ATL16 [Fragaria vesca subsp. vesca]	RING-H2 finger protein ATL16 OS=Arabidopsis thaliana OX=3702 GN=ATL16 PE=2 SV=1	Zinc finger, C3HC4 type (RING finger);Zinc finger, C3HC4 type (RING finger);RING-H2 zinc finger domain;RING-like zinc finger;Ring finger domain;zinc-RING finger domain	-	-	-	-	-
TR38065_c0_g1	109.09	0.29	8.4597	2.7127e-06	0.0005402	-	-	-	-	-	-	-	-
TR78446_c0_g2	47.95	0	8.2442	2.7142e-06	0.0005402	metastasis-associated protein MTA3-like protein [Dinothrombium tinctorium]	-	BAH domain;ELM2 domain	-	-	-	-	-
TR36987_c1_g1	191.02	15.74	3.614	2.72e-06	0.00054082	PREDICTED: BAHD acyltransferase At5g47980-like [Fragaria vesca subsp. vesca]	BAHD acyltransferase At5g47980 OS=Arabidopsis thaliana OX=3702 GN=BAHD1 PE=2 SV=1	Transferase family	-	-	-	-	-
TR11020_c0_g1	89.37	3.97	4.4778	2.746e-06	0.00054546	transcription factor ILI4-like [Rosa chinensis]|PRQ16137.1 putative transcription factor bHLH family [Rosa chinensis]	Transcription factor PRE4 OS=Arabidopsis thaliana OX=3702 GN=PRE4 PE=1 SV=1	-	-	-	-	-	-
TR136950_c0_g1	63.47	0.2	7.6923	2.7694e-06	0.00054799	-	-	-	-	-	-	-	-
TR150369_c0_g1	45.25	0	8.1595	2.7654e-06	0.00054799	uncharacterized protein LOC107364540 [Tetranychus urticae]	-	Haemolymph juvenile hormone binding protein (JHBP)	-	-	-	-	-
TR3629_c0_g1	52.24	1.67	4.9688	2.7644e-06	0.00054799	-	-	-	-	-	-	-	-
TR57686_c0_g1	225.58	11.37	4.2815	2.767e-06	0.00054799	PREDICTED: probable glutathione S-transferase [Fragaria vesca subsp. vesca]	Probable glutathione S-transferase OS=Nicotiana tabacum OX=4097 PE=2 SV=1	Glutathione S-transferase, C-terminal domain;Glutathione S-transferase, C-terminal domain;Glutathione S-transferase, N-terminal domain;Glutathione S-transferase, N-terminal domain;Glutathione S-transferase, N-terminal domain	-	-	-	K00799|GST, gst; glutathione S-transferase [EC:2.5.1.18]	ko00480(Metabolism);ko00980(Metabolism);ko00982(Metabolism);ko00983(Metabolism);ko01100(Metabolism);ko04212(Organismal Systems)
TR10671_c0_g2	575.46	62.57	3.2028	2.7734e-06	0.00054827	PREDICTED: GDSL esterase/lipase At5g03610 [Fragaria vesca subsp. vesca]	GDSL esterase/lipase At5g03610 OS=Arabidopsis thaliana OX=3702 GN=At5g03610 PE=2 SV=1	GDSL-like Lipase/Acylhydrolase	-	-	-	-	-
TR27199_c0_g1	1.22	95.04	-6.3307	2.7783e-06	0.00054836	-	-	-	-	-	-	-	-
TR41346_c0_g1	276.12	12.21	4.5263	2.7792e-06	0.00054836	PREDICTED: protein PHLOEM PROTEIN 2-LIKE A1-like [Fragaria vesca subsp. vesca]	Lectin OS=Luffa acutangula OX=56866 PE=1 SV=1	Phloem protein 2	-	-	-	-	-
TR9732_c0_g1	481.2	43.56	3.4652	2.7832e-06	0.00054862	-	-	-	-	-	-	-	-
TR37144_c0_g1	23.45	315.13	-3.7498	2.7938e-06	0.00055018	PREDICTED: cytochrome P450 78A5-like [Fragaria vesca subsp. vesca]	Cytochrome P450 78A5 OS=Arabidopsis thaliana OX=3702 GN=CYP78A5 PE=2 SV=1	Cytochrome P450	-	-	-	-	-
TR65136_c0_g1	48.65	0.2	7.3076	2.8131e-06	0.00055345	PREDICTED: WUSCHEL-related homeobox 11 [Fragaria vesca subsp. vesca]	WUSCHEL-related homeobox 11 OS=Arabidopsis thaliana OX=3702 GN=WOX11 PE=2 SV=2	Homeobox domain	-	-	-	-	-
TR6110_c0_g1	1090.17	11390.8	-3.3852	2.821e-06	0.00055447	PREDICTED: UDP-glycosyltransferase 76C2-like [Fragaria vesca subsp. vesca]	UDP-glycosyltransferase 76F1 OS=Arabidopsis thaliana OX=3702 GN=UGT76F1 PE=2 SV=1	Hsp20/alpha crystallin family	-	-	-	-	-
TR30631_c0_g1	76.23	2.57	4.8079	2.8268e-06	0.00055508	hypothetical protein RchiOBHm_Chr1g0363391 [Rosa chinensis]	-	-	-	-	-	-	-
TR15524_c0_g2	95.05	1.67	5.6794	2.84e-06	0.00055715	PREDICTED: NAC domain-containing protein 43-like [Fragaria vesca subsp. vesca]	NAC domain-containing protein 43 OS=Arabidopsis thaliana OX=3702 GN=NAC043 PE=2 SV=2	No apical meristem (NAM) protein	-	-	-	-	-
TR36492_c0_g1	54.08	1017.2	-4.2326	2.843e-06	0.0005572	PREDICTED: inositol-3-phosphate synthase [Fragaria vesca subsp. vesca]	Inositol-3-phosphate synthase OS=Citrus paradisi OX=37656 PE=3 SV=1	-	-	-	-	K01858|INO1, ISYNA1; myo-inositol-1-phosphate synthase [EC:5.5.1.4]	ko00521(Metabolism);ko00562(Metabolism);ko01100(Metabolism);ko01110(Metabolism)
TR25847_c0_g1	77.71	0.2	7.9845	2.8574e-06	0.00055896	40S ribosomal protein S14 [Ornithodoros parkeri]	40S ribosomal protein S14 OS=Chlamydomonas reinhardtii OX=3055 GN=RPS14 PE=3 SV=1	Ribosomal protein S11	-	-	-	K02955|RP-S14e, RPS14; small subunit ribosomal protein S14e	ko03010(Genetic Information Processing)
TR7762_c1_g1	2.43	137.27	-5.847	2.8549e-06	0.00055896	cell wall-associated hydrolase [Microscilla marina ATCC 23134]	Uncharacterized protein ORF91 OS=Phalaenopsis aphrodite subsp. formosana OX=308872 PE=4 SV=1	-	-	-	-	-	-
TR74878_c0_g1	2.25	79.91	-5.1358	2.8805e-06	0.00056295	PREDICTED: two-component response regulator-like PRR95 isoform X1 [Fragaria vesca subsp. vesca]	-	-	-	-	-	K12130|PRR5; pseudo-response regulator 5	ko04712(Organismal Systems)
TR2249_c0_g1	3408.09	165.72	4.3599	2.9019e-06	0.00056606	PREDICTED: uncharacterized protein LOC101299831 [Fragaria vesca subsp. vesca]	-	-	-	-	-	-	-
TR83460_c1_g1	1.95	71.51	-5.21	2.9018e-06	0.00056606	uncharacterized protein LOC112188588 [Rosa chinensis]|PRQ46839.1 hypothetical protein RchiOBHm_Chr2g0093321 [Rosa chinensis]	-	-	-	-	-	-	-
TR112376_c0_g1	53.22	0	8.3943	2.9767e-06	0.00057953	Guanine nucleotide-binding protein G(I)/G(S)/G(T) subunit beta-1 [Nephila clavipes]	Guanine nucleotide-binding protein subunit beta OS=Oryza sativa subsp. japonica OX=39947 GN=RGB1 PE=1 SV=1	Anaphase-promoting complex subunit 4 WD40 domain;WD domain, G-beta repeat	-	-	-	K04536|GNB1; guanine nucleotide-binding protein G(I)/G(S)/G(T) subunit beta-1	ko04011(Environmental Information Processing);ko04014(Environmental Information Processing);ko04062(Organismal Systems);ko04151(Environmental Information Processing);ko04371(Environmental Information Processing);ko04713(Organismal Systems);ko04723(Organismal Systems);ko04724(Organismal Systems);ko04725(Organismal Systems);ko04726(Organismal Systems);ko04727(Organismal Systems);ko04728(Organismal …
TR7653_c0_g1	1575.69	170.06	3.2111	2.9756e-06	0.00057953	palmitoyl-monogalactosyldiacylglycerol delta-7 desaturase, chloroplastic-like isoform X1 [Rosa chinensis]|PRQ52686.1 putative acyl-CoA desaturase [Rosa chinensis]	Palmitoyl-monogalactosyldiacylglycerol delta-7 desaturase, chloroplastic OS=Arabidopsis thaliana OX=3702 GN=ADS3 PE=1 SV=2	Fatty acid desaturase	-	-	-	-	-
TR83617_c0_g1	43.2	0	8.0937	2.9807e-06	0.00057978	uncharacterized protein LOC107359225 [Tetranychus urticae]	-	Acetyl-CoA hydrolase/transferase N-terminal domain;Acetyl-CoA hydrolase/transferase C-terminal domain	-	-	-	-	-
TR53829_c0_g1	70.03	0.48	7.0261	2.9846e-06	0.00057999	-	-	-	-	-	-	-	-
TR13192_c0_g1	124.02	3.33	5.137	3.0027e-06	0.00058241	hypothetical protein RchiOBHm_Chr2g0119361 [Rosa chinensis]	-	-	-	-	-	-	-
TR43066_c0_g1	39.84	0	7.9765	3.0011e-06	0.00058241	-	-	Chitin binding Peritrophin-A domain	-	-	-	-	-
TR3485_c0_g1	836.71	21.49	5.2736	3.0126e-06	0.00058323	PREDICTED: 65-kDa microtubule-associated protein 8 [Fragaria vesca subsp. vesca]	65-kDa microtubule-associated protein 8 OS=Arabidopsis thaliana OX=3702 GN=MAP65-8 PE=1 SV=2	Microtubule associated protein (MAP65/ASE1 family);Microtubule associated protein (MAP65/ASE1 family)	-	-	-	-	-
TR6099_c0_g1	834.85	85.23	3.2906	3.0118e-06	0.00058323	PREDICTED: probable beta-D-xylosidase 7 [Fragaria vesca subsp. vesca]	Probable beta-D-xylosidase 7 OS=Arabidopsis thaliana OX=3702 GN=BXL7 PE=2 SV=2	Fibronectin type III-like domain;Glycosyl hydrolase family 3 N terminal domain;Glycosyl hydrolase family 3 C-terminal domain	-	-	-	-	-
TR12797_c0_g1	71.74	1.64	5.5784	3.0188e-06	0.00058333	Glucose-repressible gene protein [Pestalotiopsis fici W106-1]|ETS80686.1 Glucose-repressible gene protein [Pestalotiopsis fici W106-1]	-	-	-	-	-	-	-
TR6537_c1_g1	1365.09	92.67	3.8844	3.0177e-06	0.00058333	PREDICTED: uncharacterized protein LOC101312640 [Fragaria vesca subsp. vesca]	-	-	-	-	-	-	-
TR24214_c0_g1	25.04	424.78	-4.0836	3.0447e-06	0.00058724	PREDICTED: uncharacterized protein LOC101310991 [Fragaria vesca subsp. vesca]	-	-	-	-	-	-	-
TR28521_c0_g1	160.5	9.71	4.0639	3.0431e-06	0.00058724	PREDICTED: major allergen Pru ar 1-like [Fragaria vesca subsp. vesca]	Major allergen Pru ar 1 OS=Prunus armeniaca OX=36596 PE=1 SV=1	-	-	-	-	-	-
TR10887_c0_g1	496.4	44.99	3.4581	3.0487e-06	0.00058746	PREDICTED: uncharacterized protein LOC101295797 [Fragaria vesca subsp. vesca]|XP_011462314.1 PREDICTED: uncharacterized protein LOC101295797 [Fragaria vesca subsp. vesca]	Helicase protein MOM1 OS=Arabidopsis thaliana OX=3702 GN=MOM1 PE=1 SV=1	-	-	-	-	-	-
TR5561_c1_g1	661.82	53.38	3.6311	3.0562e-06	0.00058834	uncharacterized protein LOC112164349 [Rosa chinensis]	-	Helitron helicase-like domain at N-terminus	-	-	-	-	-
TR27490_c1_g1	72.76	0.29	7.8772	3.0697e-06	0.00059005	40S ribosomal protein S11-like protein [Dinothrombium tinctorium]	40S ribosomal protein S11-2 OS=Arabidopsis thaliana OX=3702 GN=RPS11B PE=2 SV=2	Ribosomal protein S17;Ribosomal_S17 N-terminal	-	-	-	K02949|RP-S11e, RPS11; small subunit ribosomal protein S11e	ko03010(Genetic Information Processing)
TR29678_c0_g1	4.57	123.21	-4.7526	3.0708e-06	0.00059005	-	-	-	-	-	-	-	-
TR30123_c0_g1	45.3	0	8.1618	3.0808e-06	0.00059142	Peroxidase-like protein, partial [Dinothrombium tinctorium]	Putative calmodulin-3 (Fragment) OS=Solanum tuberosum OX=4113 GN=PCM3 PE=5 SV=1	Animal haem peroxidase	-	-	-	-	-
TR15421_c0_g2	44.08	0	8.1233	3.0866e-06	0.00059198	hypothetical protein ST47_g8348 [Ascochyta rabiei]	-	-	-	-	-	-	-
TR2028_c1_g1	73.15	0.2	7.8979	3.0972e-06	0.00059302	-	-	Small hydrophilic plant seed protein	-	-	-	-	-
TR25095_c0_g1	1.89	102.12	-5.7449	3.0978e-06	0.00059302	-	-	-	-	-	-	-	-
TR15969_c0_g1	164.24	3.17	5.6652	3.1135e-06	0.00059548	zinc transporter 1-like [Rosa chinensis]|PRQ30107.1 putative zinc/iron permease [Rosa chinensis]	Zinc transporter 1 OS=Arabidopsis thaliana OX=3702 GN=ZIP1 PE=2 SV=1	ZIP Zinc transporter	-	-	-	-	-
TR187359_c0_g1	68.06	0.41	7.7811	3.1209e-06	0.00059633	hypothetical protein HELRODRAFT_152344, partial [Helobdella robusta]|ESN92059.1 hypothetical protein HELRODRAFT_152344, partial [Helobdella robusta]	-	Homeobox domain;Pou domain - N-terminal to homeobox domain	-	-	-	-	-
TR14246_c0_g1	114.11	4.66	4.5946	3.1533e-06	0.00060119	PREDICTED: omega-6 fatty acid desaturase, endoplasmic reticulum isozyme 2-like [Fragaria vesca subsp. vesca]	Omega-6 fatty acid desaturase, endoplasmic reticulum isozyme 2 OS=Glycine max OX=3847 GN=FAD2-2 PE=2 SV=1	-	-	-	-	K10256|FAD2; omega-6 fatty acid desaturase / acyl-lipid omega-6 desaturase (Delta-12 desaturase) [EC:1.14.19.6 1.14.19.22]	ko01040(Metabolism);ko01100(Metabolism);ko01212(Metabolism)
TR150789_c0_g1	80.9	0.61	7.1708	3.1534e-06	0.00060119	innexin inx2-like [Dermatophagoides pteronyssinus]	-	Innexin	-	-	-	-	-
TR52321_c0_g1	1.15	120.59	-6.7102	3.1551e-06	0.00060119	-	-	-	-	-	-	-	-
TR13089_c0_g1	81.93	0.41	8.0483	3.1691e-06	0.00060331	NADH dehydrogenase subunit 3 (mitochondrion) [Leipothrix sp. 1 XFX-2017]	-	-	-	-	-	-	-
TR69860_c0_g2	77.69	3.83	4.3342	3.1798e-06	0.00060478	hypothetical protein PRUPE_1G164000 [Prunus persica]	-	-	-	-	-	-	-
TR14008_c0_g1	5.31	177.69	-5.0595	3.1953e-06	0.00060716	-	-	-	-	-	-	-	-
TR20009_c0_g1	62.74	1978.07	-4.9785	3.2143e-06	0.00061022	PREDICTED: 17.9 kDa class II heat shock protein-like [Fragaria vesca subsp. vesca]	17.3 kDa class II heat shock protein OS=Solanum peruvianum OX=4082 PE=2 SV=1	-	-	-	-	K13993|HSP20; HSP20 family protein	ko04141(Genetic Information Processing)
TR15217_c0_g1	224.58	9.36	4.565	3.2354e-06	0.0006134	PREDICTED: protein IQ-DOMAIN 14 [Fragaria vesca subsp. vesca]	Protein IQ-DOMAIN 14 OS=Arabidopsis thaliana OX=3702 GN=IQD14 PE=1 SV=1	Protein of unknown function (DUF4005);IQ calmodulin-binding motif	-	-	-	-	-
TR7693_c0_g2	69.75	1477.72	-4.404	3.237e-06	0.0006134	PREDICTED: cytochrome P450 CYP72A219-like [Fragaria vesca subsp. vesca]	Cytochrome P450 CYP72A219 OS=Panax ginseng OX=4054 PE=2 SV=1	-	-	-	-	-	-
TR10602_c0_g2	975.99	58.13	4.068	3.2501e-06	0.0006153	PREDICTED: receptor-like cytosolic serine/threonine-protein kinase RBK2 [Fragaria vesca subsp. vesca]	Proline-rich receptor-like protein kinase PERK13 OS=Arabidopsis thaliana OX=3702 GN=PERK13 PE=1 SV=1	Protein kinase domain;Protein tyrosine kinase	-	-	-	K04730|IRAK1; interleukin-1 receptor-associated kinase 1 [EC:2.7.11.1]	ko04010(Environmental Information Processing);ko04064(Environmental Information Processing);ko04620(Organismal Systems);ko04624(Organismal Systems);ko04722(Organismal Systems)
TR22190_c0_g1	57.01	2.09	4.8213	3.2736e-06	0.0006192	PREDICTED: uncharacterized protein LOC105352885 isoform X1 [Fragaria vesca subsp. vesca]	-	Replication factor-A C terminal domain	-	-	-	-	-
TR113396_c0_g1	86	0.68	6.8218	3.3053e-06	0.00062461	60s ribosomal protein L15 [Ornithodoros parkeri]	60S ribosomal protein L15-2 OS=Picea mariana OX=3335 GN=SB62 PE=2 SV=1	Ribosomal L15	metabolic process;translation;peptide metabolic process;nitrogen compound metabolic process;biological_process;biosynthetic process;macromolecule biosynthetic process;cellular process;gene expression;protein metabolic process;cellular nitrogen compound metabolic process;cellular macromolecule biosynthetic process;peptide biosynthetic process;macromolecule metabolic process;cellular amide metaboli…	molecular_function;structural molecule activity;structural constituent of ribosome	intracellular;cellular_component;ribonucleoprotein complex;cytosol;ribosome;cell;cytoplasm;large ribosomal subunit;cytosolic ribosome;protein-containing complex;organelle;non-membrane-bounded organelle;intracellular organelle;intracellular non-membrane-bounded organelle;ribosomal subunit;organelle part;intracellular part;cytoplasmic part;cytosolic part;intracellular organelle part;cell part;cytos…	K02877|RP-L15e, RPL15; large subunit ribosomal protein L15e	ko03010(Genetic Information Processing)
TR51763_c0_g1	151.38	1.19	6.8242	3.3092e-06	0.00062477	cytochrome c oxidase subunit 3 (mitochondrion) [Calvisia medogensis]	Cytochrome c oxidase subunit 3 OS=Triticum aestivum OX=4565 GN=COX3 PE=2 SV=2	ATP synthase A chain	-	-	-	K02262|COX3; cytochrome c oxidase subunit 3	ko00190(Metabolism);ko01100(Metabolism);ko04260(Organismal Systems);ko04714(Organismal Systems)
TR12238_c0_g2	3.47	139.23	-5.3254	3.3132e-06	0.00062496	hypothetical protein SNOG_09843 [Parastagonospora nodorum SN15]|EAT83108.1 hypothetical protein SNOG_09843 [Parastagonospora nodorum SN15]	Hsp70-Hsp90 organizing protein OS=Triticum aestivum OX=4565 GN=HOP PE=1 SV=1	Tetratricopeptide repeat;TPR repeat;Tetratricopeptide repeat;Tetratricopeptide repeat;Tetratricopeptide repeat;Tetratricopeptide repeat;Tetratricopeptide repeat;Tetratricopeptide repeat;Tetratricopeptide repeat;Tetratricopeptide repeat	biological_process;negative regulation of molecular function;regulation of catalytic activity;biological regulation;regulation of molecular function;negative regulation of catalytic activity	molecular_function;enzyme inhibitor activity;molecular function regulator;enzyme regulator activity;nucleoside-triphosphatase regulator activity;ATPase regulator activity;ATPase inhibitor activity	intracellular;cellular_component;cell;cytoplasm;intracellular membrane-bounded organelle;organelle;membrane-bounded organelle;intracellular organelle;intracellular part;cytoplasmic part;cell part;cytosol;nucleus	-	-
TR7373_c0_g1	299.45	5074.37	-4.0826	3.3235e-06	0.00062632	hypothetical protein RchiOBHm_Chr7g0195541 [Rosa chinensis]	-	-	-	-	-	-	-
TR11043_c0_g1	677.93	6216.85	-3.1969	3.3398e-06	0.00062881	PREDICTED: zinc finger CCCH domain-containing protein 21-like [Fragaria vesca subsp. vesca]	Zinc finger CCCH domain-containing protein 21 OS=Arabidopsis thaliana OX=3702 GN=At2g20280 PE=4 SV=1	-	-	-	-	-	-
TR14341_c0_g1	528.58	18.43	4.8406	3.353e-06	0.00063049	PREDICTED: protein IQ-DOMAIN 14 [Fragaria vesca subsp. vesca]	-	IQ calmodulin-binding motif	-	-	-	-	-
TR59706_c0_g1	48.56	0.2	7.305	3.3548e-06	0.00063049	beta-Ig-H3/Fasciclin [Alternaria alternata]|RII06410.1 beta-Ig-H3/Fasciclin [Alternaria sp. MG1]|RYN33111.1 hypothetical protein AA0112_g5865 [Alternaria arborescens]|RYN36280.1 hypothetical protein AA0115_g1414 [Alternaria tenuissima]|RYN44727.1 hypothetical protein AA0114_g9730 [Alternaria tenuissima]|RYN68949.1 hypothetical protein AA0118_g1398 [Alternaria tenuissima]|RYN84381.1 hypothetical p…	-	Fasciclin domain	-	-	-	-	-
TR71562_c2_g1	93.72	1.12	6.5889	3.3697e-06	0.00063272	3-hydroxy-3-methylglutaryl-coenzyme A reductase-like [Tropilaelaps mercedesae]	3-hydroxy-3-methylglutaryl-coenzyme A reductase OS=Zea mays OX=4577 GN=HMGR PE=3 SV=1	Hydroxymethylglutaryl-coenzyme A reductase	-	-	-	K00021|HMGCR; hydroxymethylglutaryl-CoA reductase (NADPH) [EC:1.1.1.34]	ko00900(Metabolism);ko01100(Metabolism);ko01110(Metabolism);ko04152(Environmental Information Processing);ko04976(Organismal Systems)
TR15036_c0_g1	400.98	5902.81	-3.8796	3.3759e-06	0.0006333	PREDICTED: 1,2-dihydroxy-3-keto-5-methylthiopentene dioxygenase 1 [Fragaria vesca subsp. vesca]	1,2-dihydroxy-3-keto-5-methylthiopentene dioxygenase 1 OS=Vitis vinifera OX=29760 GN=VIT_05s0020g04070 PE=3 SV=1	AraC-like ligand binding domain;ARD/ARD' family;Cupin domain	-	-	-	K08967|mtnD, mtnZ, ADI1; 1,2-dihydroxy-3-keto-5-methylthiopentene dioxygenase [EC:1.13.11.53 1.13.11.54]	ko00270(Metabolism);ko01100(Metabolism)
TR759_c0_g1	2145.91	22.5	6.5728	3.3921e-06	0.00063576	PREDICTED: expansin-A1 [Fragaria vesca subsp. vesca]	Expansin-A1 OS=Arabidopsis thaliana OX=3702 GN=EXPA1 PE=2 SV=1	Lytic transglycolase;Pollen allergen	-	-	-	-	-
TR105209_c0_g1	134.72	2.14	6.0897	3.4185e-06	0.00063955	-	-	-	-	-	-	-	-
TR20072_c0_g1	63.82	0.41	7.6885	3.4182e-06	0.00063955	-	-	-	-	-	-	-	-
TR10260_c0_g1	329.61	33.45	3.2935	3.4292e-06	0.00064041	PREDICTED: uncharacterized protein LOC101298081 [Fragaria vesca subsp. vesca]	-	-	-	-	-	-	-
TR57_c0_g2	49.36	0.2	7.329	3.4294e-06	0.00064041	UPF0481 protein At3g47200-like [Prunus avium]	-	-	-	-	-	-	-
TR104276_c0_g1	50.79	0	8.3268	3.4388e-06	0.00064159	-	-	-	-	-	-	-	-
TR141_c12_g1	94.74	2.12	5.4467	3.4805e-06	0.00064878	-	-	-	-	-	-	-	-
TR8109_c0_g1	188.61	8.6	4.4659	3.5081e-06	0.00065334	PREDICTED: respiratory burst oxidase homolog protein E isoform X1 [Fragaria vesca subsp. vesca]	Respiratory burst oxidase homolog protein E OS=Arabidopsis thaliana OX=3702 GN=RBOHE PE=2 SV=2	Ferric reductase like transmembrane component;Respiratory burst NADPH oxidase	-	-	-	K13447|RBOH; respiratory burst oxidase [EC:1.6.3.- 1.11.1.-]	ko04016(Environmental Information Processing);ko04626(Organismal Systems)
TR10364_c0_g1	20.7	263.39	-3.6707	3.5209e-06	0.00065513	hsp70-Hsp90 organizing protein 3-like [Rosa chinensis]|PRQ18095.1 putative 43kDa postsynaptic protein [Rosa chinensis]	Hsp70-Hsp90 organizing protein 3 OS=Arabidopsis thaliana OX=3702 GN=HOP3 PE=2 SV=1	TPR repeat	-	-	-	-	-
TR3020_c0_g1	180.42	8.89	4.3417	3.5568e-06	0.00066107	putative PR10 [Fragaria chiloensis]	Major allergen Mal d 1 OS=Malus domestica OX=3750 PE=1 SV=3	Pathogenesis-related protein Bet v I family	-	-	-	-	-
TR45099_c0_g1	0.42	88.39	-7.7375	3.564e-06	0.00066107	-	-	-	-	-	-	-	-
TR45332_c0_g1	36.07	405.78	-3.4902	3.5613e-06	0.00066107	-	-	-	-	-	-	-	-
TR456_c1_g2	148.81	13.2	3.492	3.5657e-06	0.00066107	-	-	-	-	-	-	-	-
TR47616_c0_g1	113.81	7.35	3.9346	3.6122e-06	0.00066909	LOW QUALITY PROTEIN: carboxylesterase 1-like [Rosa chinensis]	Carboxylesterase 1 OS=Actinidia eriantha OX=165200 GN=CXE1 PE=1 SV=1	alpha/beta hydrolase fold;Steryl acetyl hydrolase	-	-	-	-	-
TR80500_c0_g1	49.56	0.2	7.3356	3.6221e-06	0.00067032	PREDICTED: uncharacterized protein LOC101308005 [Fragaria vesca subsp. vesca]	-	-	-	-	-	-	-
TR17017_c0_g1	1211.14	9969.5	-3.0411	3.6355e-06	0.00067159	PREDICTED: uncharacterized protein LOC101297313 [Fragaria vesca subsp. vesca]	Protein HEAT-STRESS-ASSOCIATED 32 OS=Arabidopsis thaliana OX=3702 GN=HSA32 PE=2 SV=1	(2R)-phospho-3-sulfolactate synthase (ComA)	-	-	-	-	-
TR23355_c0_g1	186.51	5.53	5.0571	3.6345e-06	0.00067159	PREDICTED: probable pectinesterase/pectinesterase inhibitor 25, partial [Fragaria vesca subsp. vesca]	Probable pectinesterase/pectinesterase inhibitor 47 OS=Arabidopsis thaliana OX=3702 GN=PME47 PE=2 SV=1	Pectinesterase;Plant invertase/pectin methylesterase inhibitor	-	-	-	K01051|E3.1.1.11; pectinesterase [EC:3.1.1.11]	ko00040(Metabolism);ko01100(Metabolism);ko02020(Environmental Information Processing)
TR59301_c0_g4	35.88	0	7.8265	3.6863e-06	0.00068037	hypothetical protein B5807_06507 [Epicoccum nigrum]	-	-	-	-	-	-	-
TR14757_c0_g1	56.42	0	8.4785	3.7242e-06	0.00068675	-	-	-	-	-	-	-	-
TR31607_c0_g1	102.26	1.58	5.9922	3.7386e-06	0.00068879	PREDICTED: chorismate mutase 3, chloroplastic [Fragaria vesca subsp. vesca]	Chorismate mutase 3, chloroplastic OS=Arabidopsis thaliana OX=3702 GN=CM3 PE=1 SV=1	-	-	-	-	K01850|E5.4.99.5; chorismate mutase [EC:5.4.99.5]	ko00400(Metabolism);ko01100(Metabolism);ko01110(Metabolism);ko01230(Metabolism)
TR68642_c0_g2	3.9	76.23	-4.2999	3.8491e-06	0.0007085	PREDICTED: probable LRR receptor-like serine/threonine-protein kinase At3g47570 [Fragaria vesca subsp. vesca]	Putative receptor-like protein kinase At3g47110 OS=Arabidopsis thaliana OX=3702 GN=At3g47110 PE=3 SV=1	Leucine Rich Repeat;Leucine Rich repeats (2 copies);Leucine rich repeat;Protein kinase domain;Protein tyrosine kinase	-	-	-	K13420|FLS2; LRR receptor-like serine/threonine-protein kinase FLS2 [EC:2.7.11.1]	ko04016(Environmental Information Processing);ko04626(Organismal Systems)
TR15782_c0_g1	93.34	1.12	6.5815	3.8699e-06	0.0007117	-	-	-	-	-	-	-	-
TR172646_c0_g1	44.87	0	8.1485	3.9093e-06	0.00071766	elongation factor 1-gamma [Tetranychus urticae]	Probable elongation factor 1-gamma 1 OS=Arabidopsis thaliana OX=3702 GN=At1g09640 PE=1 SV=1	Elongation factor 1 gamma, conserved domain;Glutathione S-transferase, C-terminal domain	-	-	-	-	-
TR4811_c0_g1	3601.96	141.12	4.6731	3.9075e-06	0.00071766	PREDICTED: cellulose synthase A catalytic subunit 7 [UDP-forming] [Fragaria vesca subsp. vesca]	Cellulose synthase A catalytic subunit 7 [UDP-forming] OS=Arabidopsis thaliana OX=3702 GN=CESA7 PE=1 SV=1	Cellulose synthase;Glycosyl transferase family group 2;Zinc-binding RING-finger	-	-	-	-	-
TR48287_c0_g2	47.59	0.41	7.2666	3.9165e-06	0.00071834	polyprotein [Rubus yellow net virus]|AIS93167.1 polyprotein [Rubus yellow net virus]	-	Reverse transcriptase (RNA-dependent DNA polymerase)	-	-	-	-	-
TR46029_c0_g1	0	57.06	-8.0677	3.9332e-06	0.00072076	MFS general substrate transporter [Stagonospora sp. SRC1lsM3a]	-	Major Facilitator Superfamily	-	-	-	-	-
TR520_c1_g1	150.38	12.25	3.6387	3.9374e-06	0.00072088	uncharacterized protein LOC112199030 [Rosa chinensis]	-	-	-	-	-	-	-
TR15546_c0_g1	62.49	1.08	5.6782	3.9876e-06	0.00072943	-	-	-	-	-	-	-	-
TR20088_c2_g1	1.16	68.41	-5.8873	3.9957e-06	0.00073027	PREDICTED: F-box/kelch-repeat protein At3g06240-like [Fragaria vesca subsp. vesca]	-	-	-	-	-	-	-
TR30521_c0_g1	9.37	157.27	-4.072	4.0144e-06	0.00073303	PREDICTED: uncharacterized protein LOC101315042 [Fragaria vesca subsp. vesca]	-	-	-	-	-	-	-
TR44286_c0_g1	76.61	0.48	7.1587	4.0341e-06	0.00073597	40S ribosomal protein S19-like protein [Dinothrombium tinctorium]	40S ribosomal protein S19 OS=Oryza sativa subsp. japonica OX=39947 GN=RPS19A PE=2 SV=1	Ribosomal protein S19e	-	-	-	K02966|RP-S19e, RPS19; small subunit ribosomal protein S19e	ko03010(Genetic Information Processing)
TR5550_c0_g1	1906.61	206.81	3.2036	4.04e-06	0.0007364	PREDICTED: shikimate O-hydroxycinnamoyltransferase [Fragaria vesca subsp. vesca]	Shikimate O-hydroxycinnamoyltransferase OS=Arabidopsis thaliana OX=3702 GN=HST PE=1 SV=1	Transferase family	-	-	-	K13065|E2.3.1.133, HCT; shikimate O-hydroxycinnamoyltransferase [EC:2.3.1.133]	ko00940(Metabolism);ko00941(Metabolism);ko00945(Metabolism);ko01100(Metabolism);ko01110(Metabolism)
TR109000_c0_g2	49.76	0	8.2978	4.0482e-06	0.00073725	hypothetical protein BOX15_Mlig024883g1, partial [Macrostomum lignano]	-	Membrane-associating domain	-	-	-	-	-
TR156529_c0_g1	51.08	0	8.3348	4.0676e-06	0.00074012	mitochondrial-processing peptidase subunit beta-like [Pomacea canaliculata]|PVD24603.1 hypothetical protein C0Q70_15087 [Pomacea canaliculata]	Probable mitochondrial-processing peptidase subunit beta, mitochondrial OS=Arabidopsis thaliana OX=3702 GN=At3g02090 PE=1 SV=2	Insulinase (Peptidase family M16);Peptidase M16 inactive domain	-	-	-	-	-
TR12345_c0_g1	31.14	368.28	-3.5619	4.0805e-06	0.00074181	-	-	-	-	-	-	-	-
TR56373_c0_g1	46.4	0	8.1968	4.1006e-06	0.00074481	PREDICTED: growth hormone-inducible transmembrane protein [Drosophila biarmipes]	-	Inhibitor of apoptosis-promoting Bax1	-	-	-	-	-
TR25679_c0_g1	0.37	58.77	-7.1532	4.1183e-06	0.0007467	HSP20-like chaperone [Stagonospora sp. SRC1lsM3a]	-	Hsp20/alpha crystallin family	-	-	-	-	-
TR39377_c0_g1	57.57	0.2	7.5515	4.1164e-06	0.0007467	PREDICTED: cyclic nucleotide-gated ion channel 1-like [Fragaria vesca subsp. vesca]	Cyclic nucleotide-gated ion channel 1 OS=Arabidopsis thaliana OX=3702 GN=CNGC1 PE=1 SV=1	Reverse transcriptase-like	-	-	-	-	-
TR8672_c0_g1	3685.88	134.69	4.7726	4.1251e-06	0.00074728	PREDICTED: rhicadhesin receptor-like [Fragaria vesca subsp. vesca]	Rhicadhesin receptor OS=Pisum sativum OX=3888 GN=GER1 PE=1 SV=2	Cupin;Cupin domain	-	-	-	-	-
TR7284_c0_g1	1309.05	169.6	2.9492	4.1313e-06	0.00074775	PREDICTED: BEL1-like homeodomain protein 9 isoform X1 [Fragaria vesca subsp. vesca]	BEL1-like homeodomain protein 9 OS=Arabidopsis thaliana OX=3702 GN=BLH9 PE=1 SV=1	Homeobox domain;Homeobox KN domain;Associated with HOX	-	-	-	-	-
TR29720_c0_g1	216.85	15.71	3.781	4.1468e-06	0.00074988	PREDICTED: uncharacterized protein LOC101293915 [Fragaria vesca subsp. vesca]	-	Seed dormancy control	-	-	-	-	-
TR24963_c0_g1	56.81	1.03	5.9819	4.1534e-06	0.00075043	-	-	-	-	-	-	-	-
TR11572_c0_g1	6595.28	88265.9	-3.7423	4.1706e-06	0.00075287	PREDICTED: heat shock 70 kDa protein [Fragaria vesca subsp. vesca]	Heat shock 70 kDa protein OS=Glycine max OX=3847 GN=HSP70 PE=3 SV=1	Hsp70 protein;NAD-specific glutamate dehydrogenase	-	-	-	K03283|HSPA1s; heat shock 70kDa protein 1/2/6/8	ko03040(Genetic Information Processing);ko04010(Environmental Information Processing);ko04141(Genetic Information Processing);ko04144(Cellular Processes);ko04213(Organismal Systems);ko04612(Organismal Systems);ko04915(Organismal Systems)
TR57468_c0_g1	103.72	0.59	7.199	4.1749e-06	0.00075299	60S ribosomal protein L7a-like protein [Leptotrombidium deliense]	60S ribosomal protein L7a-1 OS=Oryza sativa subsp. japonica OX=39947 GN=RPL7A-1 PE=2 SV=1	Ribosomal protein L7Ae/L30e/S12e/Gadd45 family	-	-	-	K02936|RP-L7Ae, RPL7A; large subunit ribosomal protein L7Ae	ko03010(Genetic Information Processing)
TR25244_c0_g1	37.06	0	7.8727	4.2104e-06	0.00075805	protein ROOT HAIR DEFECTIVE 3 homolog 2-like isoform X1 [Rosa chinensis]|PRQ29944.1 putative P-loop containing nucleoside triphosphate hydrolase [Rosa chinensis]	Protein ROOT HAIR DEFECTIVE 3 homolog 2 OS=Arabidopsis thaliana OX=3702 GN=At5g45160 PE=2 SV=1	Root hair defective 3 GTP-binding protein (RHD3)	-	-	-	-	-
TR53840_c0_g1	3.53	301.83	-6.4257	4.2085e-06	0.00075805	hypothetical protein SNOG_09843 [Parastagonospora nodorum SN15]|EAT83108.1 hypothetical protein SNOG_09843 [Parastagonospora nodorum SN15]	Hsp70-Hsp90 organizing protein OS=Triticum aestivum OX=4565 GN=HOP PE=1 SV=1	Tetratricopeptide repeat;Tetratricopeptide repeat;TPR repeat;Tetratricopeptide repeat;Tetratricopeptide repeat;Tetratricopeptide repeat	biological_process;negative regulation of molecular function;regulation of catalytic activity;biological regulation;regulation of molecular function;negative regulation of catalytic activity	molecular_function;enzyme inhibitor activity;molecular function regulator;enzyme regulator activity;nucleoside-triphosphatase regulator activity;ATPase regulator activity;ATPase inhibitor activity	intracellular;cellular_component;cell;cytoplasm;intracellular membrane-bounded organelle;organelle;membrane-bounded organelle;intracellular organelle;intracellular part;cytoplasmic part;cell part;cytosol;nucleus	-	-
TR11192_c0_g1	330.89	35.19	3.237	4.2311e-06	0.00076111	PREDICTED: uncharacterized protein DDB_G0271670 [Fragaria vesca subsp. vesca]	-	-	-	-	-	-	-
TR256_c0_g1	80.01	2143.06	-4.7437	4.2514e-06	0.0007641	DNA repair protein RAD5B-like isoform X1 [Rosa chinensis]|PRQ36424.1 putative calcium/calmodulin-dependent protein kinase chromatin remodeling SNF2 family [Rosa chinensis]	DNA repair protein RAD5B OS=Arabidopsis thaliana OX=3702 GN=RAD5B PE=3 SV=1	Type III restriction enzyme, res subunit;SNF2 family N-terminal domain;Zinc finger, C3HC4 type (RING finger);Zinc finger, C3HC4 type (RING finger);zinc finger of C3HC4-type, RING;RING-type zinc-finger	-	-	-	-	-
TR10744_c0_g1	258.93	20.09	3.6973	4.2963e-06	0.00077082	wall-associated receptor kinase 1-like [Rosa chinensis]|PRQ29727.1 putative transferase, protein kinase RLK-Pelle-WAK family [Rosa chinensis]	Wall-associated receptor kinase 5 OS=Arabidopsis thaliana OX=3702 GN=WAK5 PE=2 SV=1	Protein kinase domain;Protein tyrosine kinase	-	-	-	-	-
TR20760_c0_g1	64.25	0.29	7.698	4.2933e-06	0.00077082	-	-	-	-	-	-	-	-
TR138661_c0_g1	43.97	0.2	7.1623	4.3053e-06	0.00077178	-	-	-	-	-	-	-	-
TR13475_c0_g2	13.09	162.96	-3.6381	4.3246e-06	0.00077456	-	-	-	-	-	-	-	-
TR2765_c2_g1	1.89	86.8	-5.5083	4.3686e-06	0.00078176	-	-	-	-	-	-	-	-
TR40297_c0_g1	65.34	0.2	7.7338	4.3851e-06	0.00078403	dimethylaniline monooxygenase [N-oxide-forming] 5 [Tetranychus urticae]	Indole-3-pyruvate monooxygenase YUCCA6 OS=Arabidopsis thaliana OX=3702 GN=YUC6 PE=1 SV=1	FAD dependent oxidoreductase;Flavin-binding monooxygenase-like;L-lysine 6-monooxygenase (NADPH-requiring);Pyridine nucleotide-disulphide oxidoreductase;Pyridine nucleotide-disulphide oxidoreductase	-	-	-	K00485|FMO; dimethylaniline monooxygenase (N-oxide forming) [EC:1.14.13.8]	ko00982(Metabolism)
TR8396_c0_g1	819.58	49.59	4.0416	4.3899e-06	0.00078419	PREDICTED: LL-diaminopimelate aminotransferase, chloroplastic-like [Fragaria vesca subsp. vesca]	LL-diaminopimelate aminotransferase, chloroplastic OS=Arabidopsis thaliana OX=3702 GN=DAP PE=1 SV=1	Aminotransferase class I and II	-	-	-	K10206|E2.6.1.83; LL-diaminopimelate aminotransferase [EC:2.6.1.83]	ko00300(Metabolism);ko01100(Metabolism);ko01110(Metabolism);ko01230(Metabolism)
TR634_c0_g1	7223.61	679.65	3.4102	4.3959e-06	0.00078459	PREDICTED: seed biotin-containing protein SBP65 isoform X1 [Fragaria vesca subsp. vesca]	-	-	-	-	-	-	-
TR45663_c0_g1	122.6	4.82	4.6105	4.4087e-06	0.0007862	-	-	-	-	-	-	-	-
TR183346_c0_g1	67.2	0	8.7307	4.4544e-06	0.00079365	PREDICTED: troponin T, skeletal muscle-like [Rhagoletis zephyria]	-	Troponin	-	-	-	-	-
TR45813_c0_g1	59.54	0.4	6.8808	4.4639e-06	0.00079467	PREDICTED: WAT1-related protein At2g39510-like [Fragaria vesca subsp. vesca]	WAT1-related protein At2g39510 OS=Arabidopsis thaliana OX=3702 GN=At2g39510 PE=2 SV=1	EamA-like transporter family	-	-	-	-	-
TR183306_c0_g1	50.34	0	8.3141	4.4892e-06	0.00079709	PREDICTED: serine/threonine-protein phosphatase 2A catalytic subunit alpha isoform [Cyprinodon variegatus]|XP_015232017.1 PREDICTED: serine/threonine-protein phosphatase 2A catalytic subunit alpha isoform [Cyprinodon variegatus]|XP_015232018.1 PREDICTED: serine/threonine-protein phosphatase 2A catalytic subunit alpha isoform [Cyprinodon variegatus]	Serine/threonine-protein phosphatase PP2A-4 catalytic subunit OS=Oryza sativa subsp. japonica OX=39947 GN=PP2A4 PE=2 SV=2	Domain of Unknown Function (DUF1907);Calcineurin-like phosphoesterase	-	-	-	K04382|PPP2C; serine/threonine-protein phosphatase 2A catalytic subunit [EC:3.1.3.16]	ko03015(Genetic Information Processing);ko04013(Environmental Information Processing);ko04071(Environmental Information Processing);ko04111(Cellular Processes);ko04113(Cellular Processes);ko04114(Cellular Processes);ko04136(Cellular Processes);ko04138(Cellular Processes);ko04140(Cellular Processes);ko04151(Environmental Information Processing);ko04152(Environmental Information Processing);ko04261…
TR67698_c1_g1	71.89	0.29	7.8595	4.4858e-06	0.00079709	PREDICTED: 60S ribosomal protein L27a-like, partial [Rhagoletis zephyria]	60S ribosomal protein L27a-3 OS=Arabidopsis thaliana OX=3702 GN=RPL27AC PE=2 SV=2	Ribosomal proteins 50S-L15, 50S-L18e, 60S-L27A	-	-	-	K02900|RP-L27Ae, RPL27A; large subunit ribosomal protein L27Ae	ko03010(Genetic Information Processing)
TR92854_c0_g1	45.97	0.41	7.216	4.4884e-06	0.00079709	PREDICTED: translational activator GCN1 [Fragaria vesca subsp. vesca]	Protein ILITYHIA OS=Arabidopsis thaliana OX=3702 GN=ILA PE=1 SV=1	HEAT repeat	-	-	-	-	-
TR13067_c0_g1	164.73	13.67	3.5887	4.4951e-06	0.00079746	cytochrome P450 71A1-like [Rosa chinensis]|PRQ31553.1 putative cytochrome P450 [Rosa chinensis]	Cytochrome P450 71A1 OS=Persea americana OX=3435 GN=CYP71A1 PE=1 SV=2	Cytochrome P450	-	-	-	K07408|CYP1A1; cytochrome P450 family 1 subfamily A1 [EC:1.14.14.1]	ko00140(Metabolism);ko00380(Metabolism);ko00830(Metabolism);ko00980(Metabolism);ko01100(Metabolism);ko04913(Organismal Systems)
TR8318_c0_g1	65.14	0.29	7.7173	4.5355e-06	0.00080393	40S ribosomal protein S17-like protein [Dinothrombium tinctorium]	40S ribosomal protein S17-3 OS=Arabidopsis thaliana OX=3702 GN=RPS17C PE=2 SV=3	Ribosomal S17	-	-	-	K02962|RP-S17e, RPS17; small subunit ribosomal protein S17e	ko03010(Genetic Information Processing)
TR161890_c0_g1	58.28	0.4	6.85	4.5614e-06	0.00080782	hypothetical protein RchiOBHm_Chr4g0420001 [Rosa chinensis]	UPF0496 protein At3g28270 OS=Arabidopsis thaliana OX=3702 GN=At3g28270 PE=2 SV=1	Protein of unknown function (DUF677)	-	-	-	-	-
TR25725_c0_g2	1.16	224.71	-7.6039	4.5788e-06	0.00081021	pathogen-related protein [Alternaria alternata]	-	-	-	-	-	-	-
TR100653_c0_g1	49.07	0	8.277	4.5897e-06	0.00081126	-	-	-	-	-	-	-	-
TR28104_c0_g1	108.97	0.68	7.1751	4.5963e-06	0.00081126	PREDICTED: lipid transfer protein EARLI 1 [Fragaria vesca subsp. vesca]	Lipid transfer protein EARLI 1 OS=Arabidopsis thaliana OX=3702 GN=EARLI1 PE=1 SV=1	Hydrophobic seed protein	-	-	-	-	-
TR5502_c0_g4	428.57	33.49	3.6821	4.5965e-06	0.00081126	hypothetical protein B456_001G163400 [Gossypium raimondii]	NADH-ubiquinone oxidoreductase chain 5 OS=Arabidopsis thaliana OX=3702 GN=ND5 PE=2 SV=3	-	-	-	-	-	-
TR11092_c2_g1	378.74	4.09	6.5122	4.6092e-06	0.0008121	PREDICTED: 12S seed storage protein CRA1-like [Fragaria vesca subsp. vesca]	Legumin A2 OS=Pisum sativum OX=3888 GN=LEGA2 PE=3 SV=1	-	-	-	-	-	-
TR136314_c0_g1	100.26	0.7	7.3417	4.6059e-06	0.0008121	-	-	-	-	-	-	-	-
TR147425_c0_g1	52.77	0	8.3822	4.634e-06	0.00081577	spliceosome RNA helicase DDX39B [Tetranychus urticae]	DEAD-box ATP-dependent RNA helicase 56 OS=Oryza sativa subsp. japonica OX=39947 GN=AIP1 PE=1 SV=2	DEAD/DEAH box helicase;Helicase conserved C-terminal domain;Type III restriction enzyme, res subunit	-	-	-	K12812|DDX39B, UAP56, SUB2; ATP-dependent RNA helicase UAP56/SUB2 [EC:3.6.4.13]	ko03013(Genetic Information Processing);ko03015(Genetic Information Processing);ko03040(Genetic Information Processing)
TR85293_c0_g1	75.77	1.1	6.1143	4.6498e-06	0.00081785	-	-	-	-	-	-	-	-
TR8900_c0_g1	56.04	680.84	-3.6018	4.656e-06	0.00081824	-	-	-	-	-	-	-	-
TR18583_c0_g1	63.78	1.03	6.1402	4.6716e-06	0.00082029	-	-	-	-	-	-	-	-
TR2671_c0_g1	5271.88	391.19	3.7531	4.6988e-06	0.00082435	PREDICTED: uncharacterized protein LOC101314483 [Fragaria vesca subsp. vesca]	-	-	-	-	-	-	-
TR12425_c0_g1	1.52	85.46	-5.8004	4.7113e-06	0.00082575	-	-	-	-	-	-	-	-
TR82244_c0_g1	45.44	0.2	7.2093	4.7147e-06	0.00082575	-	-	-	-	-	-	-	-
TR8640_c0_g1	356.6	41.22	3.1132	4.7597e-06	0.00083292	PREDICTED: germin-like protein subfamily 3 member 2 [Fragaria vesca subsp. vesca]	Germin-like protein subfamily 3 member 2 OS=Arabidopsis thaliana OX=3702 GN=At3g10080 PE=2 SV=1	Cupin;Cupin domain	-	-	-	-	-
TR1665_c0_g1	1.94	310.98	-7.3263	4.7887e-06	0.00083728	hypothetical protein IQ06DRAFT_223887 [Stagonospora sp. SRC1lsM3a]	-	-	-	-	-	-	-
TR65940_c0_g1	73.64	0.48	7.1017	4.803e-06	0.00083906	-	-	-	-	-	-	-	-
TR40457_c0_g1	337.52	11.38	4.9178	4.8195e-06	0.00084123	-	-	-	-	-	-	-	-
TR187313_c0_g1	72.37	0.2	7.882	4.8423e-06	0.00084319	PREDICTED: 60S ribosomal protein L35a-like isoform X1 [Priapulus caudatus]	60S ribosomal protein L35a-3 OS=Arabidopsis thaliana OX=3702 GN=RPL35AC PE=3 SV=1	Ribosomal protein L35Ae	-	-	-	K02917|RP-L35Ae, RPL35A; large subunit ribosomal protein L35Ae	ko03010(Genetic Information Processing)
TR187451_c0_g1	66.85	0.81	6.3702	4.8471e-06	0.00084319	60S ribosomal protein L18a-like isoform X1 [Leptotrombidium deliense]	60S ribosomal protein L18a OS=Castanea sativa OX=21020 GN=RPL18A PE=2 SV=1	Ribosomal proteins 50S-L18Ae/60S-L20/60S-L18A	-	-	-	K02882|RP-L18Ae, RPL18A; large subunit ribosomal protein L18Ae	ko03010(Genetic Information Processing)
TR38540_c0_g1	1.89	191.65	-6.6556	4.8462e-06	0.00084319	hypothetical protein SNOG_13265 [Parastagonospora nodorum SN15]|EAT79149.1 hypothetical protein SNOG_13265 [Parastagonospora nodorum SN15]	-	Major Facilitator Superfamily	transport;ion transport;biological_process;localization;establishment of localization;transmembrane transport;anion transport	molecular_function;transporter activity;transmembrane transporter activity	cellular_component;membrane;intrinsic component of membrane;membrane part;integral component of membrane	-	-
TR3880_c0_g1	3417.73	125.12	4.77	4.8394e-06	0.00084319	PREDICTED: malate synthase, glyoxysomal [Fragaria vesca subsp. vesca]	Malate synthase, glyoxysomal OS=Cucumis sativus OX=3659 PE=2 SV=2	Malate synthase	-	-	-	K01638|aceB, glcB; malate synthase [EC:2.3.3.9]	ko00620(Metabolism);ko00630(Metabolism);ko01100(Metabolism);ko01110(Metabolism);ko01120(Metabolism);ko01200(Metabolism)
TR4057_c0_g1	219.89	2.86	6.2225	4.8589e-06	0.00084453	PREDICTED: vicilin-like antimicrobial peptides 2-3 [Fragaria vesca subsp. vesca]	-	-	-	-	-	-	-
TR1587_c0_g2	154.8	1455.44	-3.2329	4.8767e-06	0.0008469	10 kDa chaperonin, mitochondrial-like [Rosa chinensis]|PRQ40932.1 putative groES chaperonin family [Rosa chinensis]	10 kDa chaperonin, mitochondrial OS=Arabidopsis thaliana OX=3702 GN=CPN10 PE=1 SV=1	-	-	-	-	-	-
TR167514_c0_g1	70.79	0.48	7.0441	4.9104e-06	0.00085203	40S ribosomal protein S7-like [Dermatophagoides pteronyssinus]	40S ribosomal protein S7 OS=Avicennia marina OX=82927 GN=RPS7 PE=2 SV=1	Ribosomal protein S7e	-	-	-	K02993|RP-S7e, RPS7; small subunit ribosomal protein S7e	ko03010(Genetic Information Processing)
TR67776_c0_g2	46.85	0.61	6.3922	4.9253e-06	0.0008539	-	-	-	-	-	-	-	-
TR35619_c0_g1	280.6	2.66	6.6849	4.9469e-06	0.00085549	uncharacterized protein LOC108904667 [Anoplophora glabripennis]	-	Glycosyl hydrolase family 48	-	-	-	-	-
TR3663_c0_g3	96.21	4.19	4.5303	4.9445e-06	0.00085549	PREDICTED: major allergen Pru ar 1-like [Fragaria vesca subsp. vesca]|AHZ10956.1 Fra a 1.05 allergen [Fragaria x ananassa subsp. ananassa]	Major allergen Pru av 1 OS=Prunus avium OX=42229 GN=PRUA1 PE=1 SV=1	Pathogenesis-related protein Bet v I family	-	-	-	-	-
TR8898_c0_g1	316.21	19.7	3.9992	4.9437e-06	0.00085549	PREDICTED: uncharacterized protein LOC101305737 [Fragaria vesca subsp. vesca]	-	PAS fold;PAS fold;PAS domain	-	-	-	-	-
TR2402_c0_g3	1016.1	47.27	4.426	4.9521e-06	0.00085566	PREDICTED: probable leucine-rich repeat receptor-like protein kinase At1g35710 [Fragaria vesca subsp. vesca]	MDIS1-interacting receptor like kinase 2 OS=Arabidopsis thaliana OX=3702 GN=MIK2 PE=1 SV=3	Leucine Rich repeats (2 copies);Leucine rich repeat;Protein kinase domain;Protein tyrosine kinase	-	-	-	-	-
TR78451_c0_g1	66.28	0.41	7.7428	4.9801e-06	0.00085978	NADH dehydrogenase [ubiquinone] iron-sulfur protein 4, mitochondrial [Tetranychus urticae]	-	ETC complex I subunit conserved region;Neural proliferation differentiation control-1 protein (NPDC1)	-	-	-	-	-
TR16626_c0_g1	1.1	63.17	-5.8012	5.0172e-06	0.00086545	-	-	-	-	-	-	-	-
TR410_c0_g1	4526.16	248.31	4.1878	5.0274e-06	0.00086593	PREDICTED: uncharacterized protein LOC101297355 [Fragaria vesca subsp. vesca]	Defensin-like protein OS=Glycine max OX=3847 PE=3 SV=1	Glutathione S-transferase, N-terminal domain;Glutathione S-transferase, N-terminal domain	-	-	-	K03354|APC7, ANAPC7; anaphase-promoting complex subunit 7	ko04110(Cellular Processes);ko04111(Cellular Processes);ko04113(Cellular Processes);ko04114(Cellular Processes);ko04120(Genetic Information Processing);ko04914(Organismal Systems)
TR8572_c0_g1	369.33	15.26	4.5901	5.0283e-06	0.00086593	PREDICTED: STS14 protein [Fragaria vesca subsp. vesca]	STS14 protein OS=Solanum tuberosum OX=4113 GN=STS14 PE=2 SV=1	Cysteine-rich secretory protein family	-	-	-	-	-
TR51751_c0_g1	196.83	5.48	5.15	5.0391e-06	0.00086673	PREDICTED: fasciclin-like arabinogalactan protein 1 [Fragaria vesca subsp. vesca]	Fasciclin-like arabinogalactan protein 1 OS=Arabidopsis thaliana OX=3702 GN=FLA1 PE=1 SV=1	Fasciclin domain	-	-	-	-	-
TR70248_c0_g2	60.46	0.29	7.6104	5.0414e-06	0.00086673	histone H3 [Moniliophthora roreri MCA 2997]|KTB36633.1 putative histone H3 [Moniliophthora roreri]	Histone H3.2 OS=Lilium longiflorum OX=4690 GN=YAH3 PE=1 SV=3	Core histone H2A/H2B/H3/H4	-	-	-	-	-
TR5682_c0_g5	33.95	0	7.7463	5.0515e-06	0.00086774	-	-	-	-	-	-	-	-
TR44575_c1_g2	1.52	126.73	-6.3707	5.0656e-06	0.00086944	hypothetical protein IQ06DRAFT_232266 [Stagonospora sp. SRC1lsM3a]	-	-	-	-	-	-	-
TR1961_c0_g1	2294.96	169.76	3.759	5.1075e-06	0.00087589	osmotin-like protein [Fragaria x ananassa]	Protein P21 OS=Glycine max OX=3847 PE=1 SV=1	Thaumatin family	-	-	-	-	-
TR37801_c0_g1	43.4	0.29	7.1328	5.1233e-06	0.00087787	PREDICTED: uncharacterized protein LOC101305376 [Fragaria vesca subsp. vesca]	Protein SODIUM POTASSIUM ROOT DEFECTIVE 2 OS=Arabidopsis thaliana OX=3702 GN=NAKR2 PE=2 SV=1	Heavy-metal-associated domain	-	-	-	-	-
TR47717_c0_g1	66.95	0.48	6.9626	5.1491e-06	0.00088157	myophilin isoform X1 [Tetranychus urticae]	-	Calponin family repeat;Calponin homology (CH) domain	-	-	-	-	-
TR182047_c0_g1	42.75	0.29	7.1122	5.1847e-06	0.00088691	-	-	-	-	-	-	-	-
TR49130_c0_g1	96.71	2.7	5.1223	5.2867e-06	0.00090362	PREDICTED: potassium transporter 5-like [Fragaria vesca subsp. vesca]	Potassium transporter 5 OS=Oryza sativa subsp. japonica OX=39947 GN=HAK5 PE=2 SV=2	K+ potassium transporter	-	-	-	-	-
TR25390_c0_g1	45.77	1.51	5.0002	5.3297e-06	0.00091022	-	-	-	-	-	-	-	-
TR166522_c0_g1	56.09	0.41	7.5019	5.3536e-06	0.00091278	60S ribosomal protein L9-like protein [Dinothrombium tinctorium]	60S ribosomal protein L9-1 OS=Arabidopsis thaliana OX=3702 GN=RPL9B PE=1 SV=3	Ribosomal protein L6	-	-	-	K02940|RP-L9e, RPL9; large subunit ribosomal protein L9e	ko03010(Genetic Information Processing)
TR5045_c1_g1	72.99	1.19	5.9883	5.3506e-06	0.00091278	plasma membrane calcium-transporting ATPase 3-like protein [Dinothrombium tinctorium]	Calcium-transporting ATPase 4, plasma membrane-type OS=Arabidopsis thaliana OX=3702 GN=ACA4 PE=1 SV=1	Plasma membrane calcium transporter ATPase C terminal;Cation transporting ATPase, C-terminus;haloacid dehalogenase-like hydrolase;haloacid dehalogenase-like hydrolase	-	-	-	-	-
TR2889_c0_g1	104.52	945.58	-3.1777	5.3588e-06	0.00091291	PREDICTED: epidermis-specific secreted glycoprotein EP1-like [Fragaria vesca subsp. vesca]	EP1-like glycoprotein 3 OS=Arabidopsis thaliana OX=3702 GN=At1g78850 PE=1 SV=1	D-mannose binding lectin	-	-	-	-	-
TR29368_c1_g1	497.1	43.79	3.5012	5.3652e-06	0.00091324	PREDICTED: uncharacterized protein LOC101294779 isoform X1 [Fragaria vesca subsp. vesca]	-	-	-	-	-	-	-
TR27791_c0_g1	79.68	1.67	5.5764	5.411e-06	0.00092027	-	-	-	-	-	-	-	-
TR14051_c0_g1	53.39	0.29	7.4312	5.4293e-06	0.0009211	putative oleosin [Rosa chinensis]	-	Oleosin	-	-	-	-	-
TR173547_c0_g1	63.12	0.68	6.3667	5.4267e-06	0.0009211	C-terminal-binding protein-like protein [Leptotrombidium deliense]	Glyoxylate/hydroxypyruvate reductase A HPR2 OS=Arabidopsis thaliana OX=3702 GN=HPR2 PE=1 SV=1	D-isomer specific 2-hydroxyacid dehydrogenase, catalytic domain;D-isomer specific 2-hydroxyacid dehydrogenase, NAD binding domain	-	-	-	K04496|CTBP; C-terminal binding protein	ko04310(Environmental Information Processing);ko04330(Environmental Information Processing)
TR46727_c0_g1	721.96	6.55	6.7823	5.422e-06	0.0009211	-	-	-	-	-	-	-	-
TR115139_c0_g3	40.58	0	8.0033	5.4444e-06	0.0009229	Bromodomain-containing protein 2-like protein, partial [Dinothrombium tinctorium]	-	Bromodomain extra-terminal - transcription regulation;C-terminal domain of bromodomain protein 4	-	-	-	-	-
TR108994_c0_g1	49.53	0.2	7.3351	5.5042e-06	0.00093227	NADH dehydrogenase subunit 2 (mitochondrion) [Antricola marginatus]	-	-	-	-	-	-	-
TR14923_c0_g1	63.94	0.41	7.6908	5.549e-06	0.00093831	-	-	-	-	-	-	-	-
TR159624_c0_g1	114.79	1.73	6.1685	5.547e-06	0.00093831	40S ribosomal protein S3 [Tetranychus urticae]	40S ribosomal protein S3-1 OS=Arabidopsis thaliana OX=3702 GN=RPS3A PE=1 SV=1	KH domain;Ribosomal protein S3, C-terminal domain	-	-	-	-	-
TR35917_c0_g1	116.51	1.69	6.1965	5.5993e-06	0.00094604	-	-	-	-	-	-	-	-
TR182153_c0_g1	60.87	0.2	7.6318	5.6286e-06	0.00094992	Protein wos2, partial [Stegodyphus mimosarum]	Uncharacterized protein OsI_027940 OS=Oryza sativa subsp. indica OX=39946 GN=OsI_027940 PE=1 SV=2	-	-	-	-	K15730|PTGES3; cytosolic prostaglandin-E synthase [EC:5.3.99.3]	ko00590(Metabolism);ko01100(Metabolism)
TR30442_c0_g1	81.82	0.9	6.5714	5.6314e-06	0.00094992	PREDICTED: shikimate O-hydroxycinnamoyltransferase-like [Fragaria vesca subsp. vesca]	Putrescine hydroxycinnamoyltransferase 1 OS=Oryza sativa subsp. japonica OX=39947 GN=PHT1 PE=2 SV=1	Transferase family;Transferase family	-	-	-	-	-
TR97222_c0_g1	96.43	0.99	6.7132	5.6553e-06	0.00095315	myosin light chain alkali [Tetranychus urticae]	Calmodulin-like protein 5 OS=Oryza sativa subsp. japonica OX=39947 GN=CML5 PE=2 SV=1	-	-	-	-	-	-
TR38782_c0_g3	50.79	2.48	4.3585	5.6796e-06	0.00095647	-	-	-	-	-	-	-	-
TR14890_c0_g1	331.74	8.55	5.2846	5.7021e-06	0.00095948	-	-	-	-	-	-	-	-
TR23830_c0_g1	3.53	72.31	-4.3686	5.7116e-06	0.00096029	hypothetical protein SNOG_05320 [Parastagonospora nodorum SN15]|EAT87711.2 hypothetical protein SNOG_05320 [Parastagonospora nodorum SN15]	-	GPI-anchored cell wall organization protein	-	-	-	-	-
TR187458_c0_g1	67.21	0.48	6.9686	5.7172e-06	0.00096045	-	-	Acyl CoA binding protein	-	-	-	-	-
TR81497_c0_g1	54.02	0.29	7.448	5.7681e-06	0.00096821	uncharacterized protein LOC113790952 [Dermatophagoides pteronyssinus]	Serpin-Z2A OS=Oryza sativa subsp. japonica OX=39947 GN=Os11g0239000 PE=3 SV=1	Serpin (serine protease inhibitor);Tropomodulin	-	-	-	-	-
TR26133_c0_g1	58.57	2.41	4.6597	5.8608e-06	0.00098297	PREDICTED: acid phosphatase 1 [Fragaria vesca subsp. vesca]|XP_011466401.1 PREDICTED: acid phosphatase 1 [Fragaria vesca subsp. vesca]|XP_011466402.1 PREDICTED: acid phosphatase 1 [Fragaria vesca subsp. vesca]	Stem 31 kDa glycoprotein OS=Glycine max OX=3847 GN=VSPB PE=2 SV=1	HAD superfamily, subfamily IIIB (Acid phosphatase)	-	-	-	-	-
TR106089_c0_g3	69.35	0.29	7.8075	5.8752e-06	0.00098457	nucleobindin-2 [Tetranychus urticae]	-	EF-hand domain;EF-hand domain pair	-	-	-	-	-
TR6901_c0_g1	2.01	166.39	-6.395	5.8961e-06	0.00098727	hypothetical protein SNOG_07065 [Parastagonospora nodorum SN15]|EAT85716.1 hypothetical protein SNOG_07065 [Parastagonospora nodorum SN15]	-	-	-	-	-	-	-
TR13584_c0_g1	49.48	0.9	5.8571	5.9383e-06	0.00099353	ribosomal protein L22 (plastid) [Sibbaldianthe sericea]	30S ribosomal protein S19, chloroplastic OS=Lotus japonicus OX=34305 GN=rps19 PE=3 SV=1	-	metabolic process;peptide metabolic process;nitrogen compound metabolic process;biological_process;biosynthetic process;macromolecule biosynthetic process;cellular process;gene expression;protein metabolic process;cellular nitrogen compound metabolic process;cellular macromolecule biosynthetic process;peptide biosynthetic process;macromolecule metabolic process;cellular amide metabolic process;am…	molecular_function;structural molecule activity;structural constituent of ribosome	intracellular;cellular_component;ribonucleoprotein complex;ribosome;cell;cytoplasm;intracellular membrane-bounded organelle;protein-containing complex;organelle;membrane-bounded organelle;non-membrane-bounded organelle;intracellular organelle;intracellular non-membrane-bounded organelle;ribosomal subunit;organelle part;intracellular part;cytoplasmic part;intracellular organelle part;cell part;lar…	K02890|RP-L22, MRPL22, rplV; large subunit ribosomal protein L22	ko03010(Genetic Information Processing)
TR12004_c0_g1	334.38	23.11	3.8418	5.9634e-06	0.00099693	anthranilate N-methyltransferase-like isoform X1 [Rosa chinensis]	Anthranilate N-methyltransferase OS=Ruta graveolens OX=37565 PE=1 SV=1	Dimerisation domain;Dimerisation domain;O-methyltransferase;O-methyltransferase	-	-	-	K13066|COMT; caffeic acid 3-O-methyltransferase / acetylserotonin O-methyltransferase [EC:2.1.1.68 2.1.1.4]	ko00380(Metabolism);ko00940(Metabolism);ko01100(Metabolism);ko01110(Metabolism)
TR13144_c0_g3	302.16	27.53	3.4458	6.0107e-06	0.0010032	transcription factor PCL1-like [Rosa chinensis]|XP_024157106.1 transcription factor PCL1-like [Rosa chinensis]|XP_024157107.1 transcription factor PCL1-like [Rosa chinensis]|PRQ34190.1 putative transcription factor MYB-HB-like family [Rosa chinensis]	Transcription factor LUX OS=Arabidopsis thaliana OX=3702 GN=LUX PE=1 SV=1	Myb-like DNA-binding domain	-	-	-	-	-
TR81684_c0_g3	68.44	1.38	5.6304	6.0087e-06	0.0010032	cytoplasmic dynein 1 light intermediate chain 2-like protein [Leptotrombidium deliense]	Polyadenylate-binding protein RBP47C&apos	Dynein light intermediate chain (DLIC);RNA recognition motif. (a.k.a. RRM, RBD, or RNP domain)	-	-	-	K10416|DYNC1LI, DNCLI; dynein light intermediate chain 1, cytosolic	ko04145(Cellular Processes);ko04962(Organismal Systems)
TR14140_c0_g1	73.41	1.19	5.9948	6.0318e-06	0.0010052	PREDICTED: dirigent protein 1-like [Fragaria vesca subsp. vesca]	-	-	-	-	-	-	-
TR154028_c0_g1	62.22	0.48	6.8567	6.0322e-06	0.0010052	conserved hypothetical protein [Pediculus humanus corporis]|EEB19518.1 conserved hypothetical protein [Pediculus humanus corporis]	-	-	-	-	-	-	-
TR125597_c0_g1	44.89	0	8.1485	6.0455e-06	0.0010057	succinate dehydrogenase [Orthoderella ornata]	Succinate dehydrogenase [ubiquinone] flavoprotein subunit 1, mitochondrial OS=Arabidopsis thaliana OX=3702 GN=SDH1-1 PE=1 SV=1	FAD binding domain;Fumarate reductase flavoprotein C-term	-	-	-	K00234|SDHA, SDH1; succinate dehydrogenase (ubiquinone) flavoprotein subunit [EC:1.3.5.1]	ko00020(Metabolism);ko00190(Metabolism);ko01100(Metabolism);ko01110(Metabolism);ko01120(Metabolism);ko01200(Metabolism);ko04714(Organismal Systems)
TR78706_c0_g1	54.96	0.2	7.484	6.0408e-06	0.0010057	putative cyclin-dependent serine/threonine-protein kinase DDB_G0272797/DDB_G0274007 [Tetranychus urticae]	-	-	-	-	-	K05747|WAS; Wiskott-Aldrich syndrome protein	ko04062(Organismal Systems);ko04520(Cellular Processes);ko04530(Cellular Processes);ko04666(Organismal Systems)
TR89805_c0_g1	82.49	0.9	6.5836	6.064e-06	0.001008	short-chain dehydrogenase/reductase family 16C member 6-like isoform X1 [Parasteatoda tepidariorum]	Sex determination protein tasselseed-2 OS=Zea mays OX=4577 GN=TS2 PE=2 SV=1	short chain dehydrogenase;Enoyl-(Acyl carrier protein) reductase;KR domain	-	-	-	K15734|SDR16C5; all-trans-retinol dehydrogenase (NAD+) [EC:1.1.1.105]	ko00830(Metabolism)
TR102949_c1_g1	45.54	0.2	7.2134	6.0952e-06	0.0010124	hypothetical protein LEMA_P077670.1 [Leptosphaeria maculans JN3]|CBX98528.1 hypothetical protein LEMA_P077670.1 [Leptosphaeria maculans JN3]	-	-	-	-	cellular_component;membrane	-	-
TR61667_c0_g1	56.43	0.2	7.5222	6.1071e-06	0.0010135	PREDICTED: latrophilin Cirl-like [Ceratosolen solmsi marchali]	-	-	-	-	-	-	-
TR1385_c1_g1	1937.87	202.48	3.2581	6.1636e-06	0.0010219	putative Extensin domain-containing protein [Rosa chinensis]	-	Extensin-like region	-	-	-	-	-
TR28833_c0_g1	75.87	0.81	6.5537	6.1734e-06	0.0010219	PREDICTED: serine-threonine kinase receptor-associated protein [Drosophila elegans]	V-type proton ATPase 16 kDa proteolipid subunit OS=Oryza sativa subsp. japonica OX=39947 GN=VATP-P1 PE=2 SV=1	Anaphase-promoting complex subunit 4 WD40 domain;ATP synthase subunit C;WD domain, G-beta repeat	-	-	-	-	-
TR655_c0_g1	6.89	157.34	-4.5107	6.1775e-06	0.0010219	PREDICTED: 40S ribosomal protein S25 [Eucalyptus grandis]	40S ribosomal protein S25-3 OS=Arabidopsis thaliana OX=3702 GN=RPS25D PE=3 SV=2	-	-	-	-	K02975|RP-S25e, RPS25; small subunit ribosomal protein S25e	ko03010(Genetic Information Processing)
TR9845_c0_g1	25.94	327.65	-3.6606	6.1682e-06	0.0010219	PREDICTED: probable alkaline/neutral invertase F [Fragaria vesca subsp. vesca]	Probable alkaline/neutral invertase B OS=Arabidopsis thaliana OX=3702 GN=INVB PE=1 SV=1	Alkaline and neutral invertase	-	-	-	-	-
TR630_c0_g1	357.24	3774.43	-3.401	6.1978e-06	0.0010245	PREDICTED: uncharacterized protein LOC105351429 [Fragaria vesca subsp. vesca]	-	-	-	-	-	-	-
TR153993_c0_g1	70.54	0.29	7.8318	6.2067e-06	0.0010251	40S ribosomal protein S15 [Oreochromis niloticus]|XP_006786813.1 PREDICTED: LOW QUALITY PROTEIN: 40S ribosomal protein S15-like [Neolamprologus brichardi]|XP_026005425.1 LOW QUALITY PROTEIN: 40S ribosomal protein S15 [Astatotilapia calliptera]	40S ribosomal protein S15 OS=Elaeis oleifera OX=80265 GN=RPS15 PE=2 SV=1	Ribosomal protein S19	-	-	-	K02958|RP-S15e, RPS15; small subunit ribosomal protein S15e	ko03010(Genetic Information Processing)
TR185686_c0_g1	59.95	0	8.5663	6.2121e-06	0.0010252	-	-	-	-	-	-	-	-
TR8831_c0_g2	270.02	4.83	5.8694	6.2188e-06	0.0010255	elongation factor 2 isoform X1 [Centruroides sculpturatus]	Elongation factor 2 OS=Beta vulgaris OX=161934 PE=2 SV=1	Elongation factor G C-terminus;Elongation Factor G, domain II;Elongation factor G, domain IV;Elongation factor Tu GTP binding domain;Elongation factor Tu domain 2	-	-	-	K03234|EEF2; elongation factor 2	ko04152(Environmental Information Processing);ko04921(Organismal Systems)
TR14766_c0_g1	97.99	1.94	5.8228	6.2875e-06	0.001036	putative transcription factor FAR family [Rosa chinensis]	-	-	-	-	-	-	-
TR84955_c0_g2	40.59	0	8.003	6.3011e-06	0.0010374	-	-	-	-	-	-	-	-
TR28_c0_g1	12.47	817.13	-6.0355	6.3107e-06	0.0010381	HSP20-like chaperone [Stagonospora sp. SRC1lsM3a]	-	Hsp20/alpha crystallin family	-	-	-	-	-
TR136346_c0_g1	75.06	0.48	7.1304	6.3805e-06	0.0010488	Claudin domain-containing protein 1-like protein [Leptotrombidium deliense]	-	PMP-22/EMP/MP20/Claudin tight junction;PMP-22/EMP/MP20/Claudin family	-	-	-	-	-
TR5219_c0_g1	1321.13	46.17	4.8449	6.3949e-06	0.0010498	PREDICTED: nicotianamine synthase [Fragaria vesca subsp. vesca]	Nicotianamine synthase OS=Solanum lycopersicum OX=4081 GN=CHLN PE=2 SV=1	Nicotianamine synthase protein	-	-	-	-	-
TR65651_c0_g1	62.08	0.2	7.6606	6.3972e-06	0.0010498	PREDICTED: nucleoside diphosphate kinase B [Panthera pardus]	Nucleoside diphosphate kinase B OS=Flaveria bidentis OX=4224 PE=2 SV=1	Nucleoside diphosphate kinase	-	-	-	K00940|ndk, NME; nucleoside-diphosphate kinase [EC:2.7.4.6]	ko00230(Metabolism);ko00240(Metabolism);ko00983(Metabolism);ko01100(Metabolism);ko01110(Metabolism);ko04016(Environmental Information Processing)
TR19248_c0_g1	1.95	78.97	-5.3523	6.403e-06	0.00105	PREDICTED: luminal-binding protein 4 [Fragaria vesca subsp. vesca]	Luminal-binding protein 5 OS=Nicotiana tabacum OX=4097 GN=BIP5 PE=2 SV=1	-	-	-	-	K09490|HSPA5, BIP; endoplasmic reticulum chaperone BiP [EC:3.6.4.10]	ko03060(Genetic Information Processing);ko04141(Genetic Information Processing);ko04612(Organismal Systems);ko04918(Organismal Systems)
TR15998_c1_g1	47.13	0	8.2183	6.4186e-06	0.0010517	-	-	-	-	-	-	-	-
TR23811_c0_g1	6.45	266.16	-5.3622	6.4558e-06	0.0010569	-	-	-	-	-	-	-	-
TR10614_c0_g1	396.23	9.06	5.4436	6.4619e-06	0.0010571	PREDICTED: AP2-like ethylene-responsive transcription factor AIL1 [Fragaria vesca subsp. vesca]	AP2-like ethylene-responsive transcription factor AIL1 OS=Arabidopsis thaliana OX=3702 GN=AIL1 PE=2 SV=1	AP2 domain	-	-	-	-	-
TR1_c5_g1	223.98	1.53	7.3216	6.5107e-06	0.0010634	PREDICTED: 12S seed storage protein CRA1-like [Fragaria vesca subsp. vesca]	Glycinin G3 OS=Glycine max OX=3847 GN=GY3 PE=3 SV=1	-	-	-	-	-	-
TR72052_c0_g5	50.45	0	8.3174	6.5055e-06	0.0010634	ADP-ribosylation factor 1 isoform X1 [Varroa jacobsoni]	ADP-ribosylation factor 1 OS=Solanum tuberosum OX=4113 PE=2 SV=2	ADP-ribosylation factor family;G-protein alpha subunit;Gtr1/RagA G protein conserved region;Ras family;Ras of Complex, Roc, domain of DAPkinase;Signal recognition particle receptor beta subunit	-	-	-	K07937|ARF1_2; ADP-ribosylation factor 1/2	ko04072(Environmental Information Processing);ko04144(Cellular Processes)
TR163977_c0_g1	40.84	0	8.0124	6.5265e-06	0.0010651	max-binding protein MNT-like protein [Leptotrombidium deliense]	-	Helix-loop-helix DNA-binding domain	-	-	-	-	-
TR2762_c3_g1	81.69	1.53	5.9278	6.5332e-06	0.0010654	hypothetical protein C789_3193 [Microcystis aeruginosa DIANCHI905]|ARI79959.1 hypothetical protein BH695_0678 [Microcystis aeruginosa PCC 7806SL]|ARI81670.1 hypothetical protein BH695_2389 [Microcystis aeruginosa PCC 7806SL]	-	-	-	-	-	-	-
TR32871_c0_g1	49.83	0	8.2995	6.5989e-06	0.0010752	40S ribosomal protein S21 [Armadillidium vulgare]	40S ribosomal protein S21-2 OS=Arabidopsis thaliana OX=3702 GN=RPS21C PE=1 SV=2	-	-	-	-	K02971|RP-S21e, RPS21; small subunit ribosomal protein S21e	ko03010(Genetic Information Processing)
TR1692_c0_g1	289.39	9.03	4.9943	6.6104e-06	0.0010762	-	-	-	-	-	-	-	-
TR179761_c0_g1	41.75	0	8.0437	6.6322e-06	0.0010789	uncharacterized protein LOC113793207 [Dermatophagoides pteronyssinus]	-	-	-	-	-	-	-
TR180047_c0_g1	42.2	0.48	6.2905	6.6558e-06	0.0010819	PREDICTED: F-box/kelch-repeat protein At3g06240-like [Fragaria vesca subsp. vesca]	F-box protein CPR1 OS=Arabidopsis thaliana OX=3702 GN=CPR1 PE=1 SV=2	-	-	-	-	-	-
TR49531_c0_g2	54.85	0.2	7.4811	6.6738e-06	0.0010834	MDS1 and EVI1 complex locus protein EVI1-like [Eurytemora affinis]	-	BED zinc finger;Zinc finger, C2H2 type;zinc-finger C2H2-type;C2H2-type zinc finger;C2H2-type zinc finger;Zinc-finger double-stranded RNA-binding;Zinc-finger double domain;C2H2-type zinc-finger domain	-	-	-	-	-
TR5508_c0_g1	1532.66	99.1	3.9491	6.6754e-06	0.0010834	PREDICTED: indole-3-acetic acid-amido synthetase GH3.6 [Fragaria vesca subsp. vesca]	Indole-3-acetic acid-amido synthetase GH3.6 OS=Arabidopsis thaliana OX=3702 GN=GH3.6 PE=1 SV=1	GH3 auxin-responsive promoter	-	-	-	K14487|GH3; auxin responsive GH3 gene family	ko04075(Environmental Information Processing)
TR34041_c0_g1	119.43	1.53	6.4484	6.7275e-06	0.001091	Plexin domain-containing protein 2, partial [Stegodyphus mimosarum]	-	-	-	-	-	-	-
TR51062_c0_g1	47.12	0.7	6.3005	6.7821e-06	0.001099	-	-	-	-	-	-	-	-
TR33958_c0_g1	40.18	0	7.9894	6.8053e-06	0.0011019	-	-	-	-	-	-	-	-
TR60090_c0_g1	105.65	4.27	4.6071	6.8131e-06	0.0011023	PREDICTED: uncharacterized protein LOC101305254 [Fragaria vesca subsp. vesca]	-	Plant protein of unknown function (DUF641)	-	-	-	-	-
TR26076_c1_g1	29.9	0	7.563	6.9112e-06	0.0011164	PREDICTED: putative pentatricopeptide repeat-containing protein At1g12700, mitochondrial [Fragaria vesca subsp. vesca]	-	-	-	-	-	-	-
TR30419_c0_g1	141.05	1.24	7.0409	6.909e-06	0.0011164	60S acidic ribosomal protein P0-like protein, partial [Dinothrombium tinctorium]	60S acidic ribosomal protein P0 OS=Oryza sativa subsp. japonica OX=39947 GN=Os08g0130500 PE=1 SV=3	Ribosomal protein L10	-	-	-	K02941|RP-LP0, RPLP0; large subunit ribosomal protein LP0	ko03010(Genetic Information Processing)
TR38138_c0_g1	34.65	0	7.7748	6.9391e-06	0.00112	cAMP-specific 3&apos	-	3'5'-cyclic nucleotide phosphodiesterase	-	-	-	K13293|PDE4; cAMP-specific phosphodiesterase 4 [EC:3.1.4.53]	ko00230(Metabolism);ko01100(Metabolism);ko04024(Environmental Information Processing);ko04928(Organismal Systems)
TR20013_c0_g1	95.35	1.38	6.1074	6.9652e-06	0.0011233	PREDICTED: protein POLLENLESS 3-LIKE 2 [Fragaria vesca subsp. vesca]	Protein POLLENLESS 3-LIKE 2 OS=Arabidopsis thaliana OX=3702 GN=At3g51280 PE=2 SV=1	Tetratricopeptide repeat;Tetratricopeptide repeat;Tetratricopeptide repeat;Tetratricopeptide repeat;Tetratricopeptide repeat;Tetratricopeptide repeat;Tetratricopeptide repeat;Tetratricopeptide repeat	-	-	-	-	-
TR126791_c0_g1	40.56	0	8.0023	7.0306e-06	0.001133	Peroxisomal acyl-coenzyme A oxidase 3-like protein [Dinothrombium tinctorium]	Putative peroxisomal acyl-coenzyme A oxidase 1.2 OS=Arabidopsis thaliana OX=3702 GN=ACX1.2 PE=2 SV=1	Acyl-CoA oxidase;Inhibitor of apoptosis-promoting Bax1	-	-	-	K00232|E1.3.3.6, ACOX1, ACOX3; acyl-CoA oxidase [EC:1.3.3.6]	ko00071(Metabolism);ko00410(Metabolism);ko00592(Metabolism);ko00640(Metabolism);ko01040(Metabolism);ko01100(Metabolism);ko01110(Metabolism);ko01200(Metabolism);ko01212(Metabolism);ko03320(Organismal Systems);ko04024(Environmental Information Processing);ko04146(Cellular Processes)
TR81009_c0_g2	49.71	0	8.2964	7.0508e-06	0.0011354	hsp82-like protein [Spizellomyces punctatus DAOM BR117]|KND02307.1 hsp82-like protein [Spizellomyces punctatus DAOM BR117]	Heat shock protein 81-1 OS=Oryza sativa subsp. japonica OX=39947 GN=HSP81-1 PE=3 SV=2	Hsp90 protein	-	molecular_function;binding	-	K04079|HSP90A, htpG; molecular chaperone HtpG	ko04141(Genetic Information Processing);ko04151(Environmental Information Processing);ko04217(Cellular Processes);ko04612(Organismal Systems);ko04621(Organismal Systems);ko04626(Organismal Systems);ko04657(Organismal Systems);ko04659(Organismal Systems);ko04914(Organismal Systems);ko04915(Organismal Systems)
TR5629_c0_g1	32.02	329.44	-3.3623	7.0637e-06	0.0011364	PREDICTED: beta-amylase 1, chloroplastic [Fragaria vesca subsp. vesca]	Beta-amylase 1, chloroplastic OS=Arabidopsis thaliana OX=3702 GN=BAM1 PE=1 SV=1	-	-	-	-	K01177|E3.2.1.2; beta-amylase [EC:3.2.1.2]	ko00500(Metabolism);ko01100(Metabolism);ko01110(Metabolism)
TR66139_c0_g1	58.58	0.2	7.5778	7.0683e-06	0.0011364	PREDICTED: alpha carbonic anhydrase 7 [Fragaria vesca subsp. vesca]	Alpha carbonic anhydrase 7 OS=Arabidopsis thaliana OX=3702 GN=ACA7 PE=2 SV=1	Eukaryotic-type carbonic anhydrase	-	-	-	K01674|cah; carbonic anhydrase [EC:4.2.1.1]	ko00910(Metabolism);ko01100(Metabolism)
TR42034_c0_g2	82.96	1.03	6.4994	7.098e-06	0.0011403	ribosomal protein S10-like protein [Dinothrombium tinctorium]	40S ribosomal protein S10-2 OS=Arabidopsis thaliana OX=3702 GN=RPS10B PE=2 SV=1	Plectin/S10 domain	-	-	-	K02947|RP-S10e, RPS10; small subunit ribosomal protein S10e	ko03010(Genetic Information Processing)
TR121901_c0_g1	50.79	0	8.3272	7.1248e-06	0.0011437	T-complex protein 1 subunit epsilon-like [Centruroides sculpturatus]	T-complex protein 1 subunit epsilon OS=Avena sativa OX=4498 PE=2 SV=1	TCP-1/cpn60 chaperonin family	-	-	-	-	-
TR55822_c0_g1	30.49	0	7.5907	7.1504e-06	0.001146	-	-	-	-	-	-	-	-
TR60620_c0_g1	1.95	142.19	-6.1976	7.1487e-06	0.001146	-	-	-	-	-	-	-	-
TR26888_c0_g1	130.81	9.21	3.8258	7.1636e-06	0.0011472	transcription factor MYB73-like [Rosa chinensis]|PRQ24903.1 putative transcription factor MYB-HB-like family [Rosa chinensis]	Transcription factor MYB52 OS=Arabidopsis thaliana OX=3702 GN=MYB52 PE=2 SV=1	Myb-like DNA-binding domain;Myb-like DNA-binding domain	-	-	-	-	-
TR13916_c0_g1	0.85	77.86	-6.6108	7.2209e-06	0.0011547	-	-	-	-	-	-	-	-
TR84515_c0_g1	58.72	0.41	7.5678	7.2217e-06	0.0011547	fatty acyl-CoA reductase CG5065-like protein [Dinothrombium tinctorium]|RWS03810.1 fatty acyl-CoA reductase CG5065-like protein [Dinothrombium tinctorium]	Probable fatty acyl-CoA reductase 5 OS=Arabidopsis thaliana OX=3702 GN=FAR5 PE=1 SV=1	Male sterility protein;Male sterility protein	-	-	-	K13356|FAR; alcohol-forming fatty acyl-CoA reductase [EC:1.2.1.84]	ko00073(Metabolism);ko04146(Cellular Processes);ko04212(Organismal Systems)
TR19686_c0_g1	438.36	42.12	3.3871	7.2341e-06	0.0011558	PREDICTED: uncharacterized protein LOC105352806 [Fragaria vesca subsp. vesca]	-	gag-polypeptide of LTR copia-type	-	-	-	-	-
TR127096_c0_g4	83.55	0.59	6.8806	7.279e-06	0.0011604	inactive rhomboid protein 1-like isoform X2 [Parasteatoda tepidariorum]	RHOMBOID-like protein 6, mitochondrial OS=Arabidopsis thaliana OX=3702 GN=RBL6 PE=2 SV=1	Rhomboid family	-	-	-	-	-
TR146416_c0_g1	70.9	1.31	5.873	7.2797e-06	0.0011604	peptidyl-prolyl cis-trans isomerase-like [Limulus polyphemus]	Peptidyl-prolyl cis-trans isomerase, chloroplastic OS=Vicia faba OX=3906 PE=1 SV=1	Cyclophilin type peptidyl-prolyl cis-trans isomerase/CLD	-	-	-	-	-
TR28205_c0_g1	94.33	6.31	3.9469	7.2719e-06	0.0011604	PREDICTED: uncharacterized protein LOC105353290 [Fragaria vesca subsp. vesca]	4-diphosphocytidyl-2-C-methyl-D-erythritol kinase, chloroplastic/chromoplastic (Fragment) OS=Solanum lycopersicum OX=4081 GN=ISPE PE=1 SV=1	-	-	-	-	-	-
TR7740_c0_g1	1572.16	132.79	3.5675	7.2936e-06	0.0011617	PREDICTED: cytochrome P450 94C1-like [Fragaria vesca subsp. vesca]	Cytochrome P450 94C1 OS=Arabidopsis thaliana OX=3702 GN=CYP94C1 PE=1 SV=1	Cytochrome P450	-	-	-	-	-
TR172473_c0_g1	57.35	0.29	7.533	7.343e-06	0.0011687	-	-	-	-	-	-	-	-
TR17193_c0_g1	217	5.06	5.3653	7.3848e-06	0.0011744	putative disease resistance RPP13-like protein 1 [Rosa chinensis]|PRQ22889.1 putative P-loop containing nucleoside triphosphate hydrolase, leucine-rich repeat domain, L [Rosa chinensis]	Putative disease resistance RPP13-like protein 1 OS=Arabidopsis thaliana OX=3702 GN=RPPL1 PE=3 SV=1	Leucine Rich repeats (2 copies);Leucine rich repeat;NB-ARC domain	-	-	-	K19613|SHOC2, SUR8; leucine-rich repeat protein SHOC2	ko04014(Environmental Information Processing)
TR44817_c1_g1	54.74	0.2	7.4783	7.4725e-06	0.0011875	basic leucine zipper and W2 domain-containing protein 2-like [Centruroides sculpturatus]|XP_023220829.1 basic leucine zipper and W2 domain-containing protein 2-like [Centruroides sculpturatus]|XP_023220830.1 basic leucine zipper and W2 domain-containing protein 2-like [Centruroides sculpturatus]	Probable eukaryotic translation initiation factor 5-2 OS=Arabidopsis thaliana OX=3702 GN=At1g77840 PE=1 SV=1	eIF4-gamma/eIF5/eIF2-epsilon	-	-	-	-	-
TR42034_c0_g1	40.58	0	8.0034	7.4857e-06	0.0011886	ribonucleoside-diphosphate reductase subunit M2 B-like protein [Dinothrombium tinctorium]	Ribonucleoside-diphosphate reductase small chain OS=Nicotiana tabacum OX=4097 PE=2 SV=1	Ribonucleotide reductase, small chain	-	-	-	K10808|RRM2; ribonucleoside-diphosphate reductase subunit M2 [EC:1.17.4.1]	ko00230(Metabolism);ko00240(Metabolism);ko00480(Metabolism);ko00983(Metabolism);ko01100(Metabolism);ko04115(Cellular Processes)
TR59338_c0_g2	31.57	0	7.6419	7.5087e-06	0.0011914	PREDICTED: protease Do-like 9 [Fragaria vesca subsp. vesca]	Protease Do-like 9 OS=Arabidopsis thaliana OX=3702 GN=DEGP9 PE=1 SV=1	PDZ domain	-	-	-	-	-
TR95284_c1_g2	80.04	4.37	4.1709	7.5215e-06	0.0011925	BEL1-like homeodomain protein 9 [Rosa chinensis]|PRQ59306.1 putative transcription factor Homobox-WOX family [Rosa chinensis]	BEL1-like homeodomain protein 9 OS=Arabidopsis thaliana OX=3702 GN=BLH9 PE=1 SV=1	Homeobox domain;Homeobox KN domain;Associated with HOX	-	-	-	K15613|MEIS1; homeobox protein Meis1	ko04550(Cellular Processes)
TR1991_c0_g1	6.26	628.4	-6.6512	7.5323e-06	0.0011933	DEHA2F02816p [Debaryomyces hansenii CBS767]|XP_504128.2 YALI0E18986p [Yarrowia lipolytica CLIB122]|XP_007006075.1 hypothetical protein TREMEDRAFT_44902 [Tremella mesenterica DSM 1558]|XP_019033169.1 polyubiquitin [Tsuchiyaea wingfieldii CBS 7118]|XP_021867868.1 ubiquitin-related domain-containing protein [Kockovaella imperatae]|XP_025344552.1 polyubiquitin [[Candida] haemulonis]|CAG88798.1 DEHA2F…	Polyubiquitin OS=Petroselinum crispum OX=4043 GN=PCUBI4-1 PE=2 SV=1	ACT domain;DUF2407 ubiquitin-like domain;Protein of unknown function (DUF2870);Domain of Unknown Function with PDB structure (DUF3861);Protein of unknown function (DUF969);RNA methyltransferase;Ubiquitin-2 like Rad60 SUMO-like;Ubiquitin-2 like Rad60 SUMO-like;Ubiquitin family;Ubiquitin-like domain	-	-	-	K08770|UBC; ubiquitin C	ko03320(Organismal Systems);ko04120(Genetic Information Processing);ko04137(Cellular Processes)
TR14885_c0_g1	236.41	18.69	3.6806	7.6361e-06	0.0012088	PREDICTED: uncharacterized protein LOC105349299 [Fragaria vesca subsp. vesca]	-	-	-	-	-	-	-
TR2737_c1_g1	4422.29	39810.6	-3.1703	7.6621e-06	0.001212	PREDICTED: inositol-3-phosphate synthase [Fragaria vesca subsp. vesca]	Inositol-3-phosphate synthase OS=Nicotiana paniculata OX=62141 GN=INPS1 PE=2 SV=1	Myo-inositol-1-phosphate synthase;Myo-inositol-1-phosphate synthase	-	-	-	K01858|INO1, ISYNA1; myo-inositol-1-phosphate synthase [EC:5.5.1.4]	ko00521(Metabolism);ko00562(Metabolism);ko01100(Metabolism);ko01110(Metabolism)
TR1561_c0_g1	2231.36	86.58	4.6865	7.6722e-06	0.0012126	PREDICTED: collagen alpha-2(IV) chain-like isoform X1 [Fragaria vesca subsp. vesca]	-	Collagen triple helix repeat (20 copies)	-	-	-	-	-
TR20711_c0_g1	123.1	2	5.8623	7.7549e-06	0.0012248	sugar transporter ERD6-like 16 [Rosa chinensis]|PRQ39021.1 putative major facilitator, sugar transporter, major facilitator superfamily [Rosa chinensis]	Sugar transporter ERD6-like 16 OS=Arabidopsis thaliana OX=3702 GN=At5g18840 PE=2 SV=2	Major Facilitator Superfamily;Sugar (and other) transporter	-	-	-	-	-
TR4587_c0_g2	408.94	3.52	6.8116	7.786e-06	0.0012288	actin related protein 1 [Acyrthosiphon pisum]|XP_002426688.1 Actin, muscle [Pediculus humanus corporis]|XP_008468689.1 actin, muscle isoform X1 [Diaphorina citri]|XP_014262001.1 actin, muscle [Cimex lectularius]|XP_014279601.1 actin, muscle [Halyomorpha halys]|XP_015365036.1 PREDICTED: actin, muscle [Diuraphis noxia]|XP_018898263.1 PREDICTED: actin, muscle [Bemisia tabaci]|XP_021937347.1 actin, m…	Actin-1 OS=Oryza sativa subsp. japonica OX=39947 GN=ACT1 PE=2 SV=1	Actin	-	nucleotide binding;molecular_function;binding;drug binding;purine nucleotide binding;adenyl nucleotide binding;ribonucleotide binding;purine ribonucleotide binding;adenyl ribonucleotide binding;purine ribonucleoside triphosphate binding;small molecule binding;ion binding;anion binding;organic cyclic compound binding;carbohydrate derivative binding;nucleoside phosphate binding;heterocyclic compoun…	-	K05692|ACTB_G1; actin beta/gamma 1	ko04015(Environmental Information Processing);ko04145(Cellular Processes);ko04210(Cellular Processes);ko04390(Environmental Information Processing);ko04391(Environmental Information Processing);ko04510(Cellular Processes);ko04520(Cellular Processes);ko04530(Cellular Processes);ko04611(Organismal Systems);ko04670(Organismal Systems);ko04714(Organismal Systems);ko04745(Organismal Systems);ko04810(C…
TR84207_c0_g1	80.23	0.4	7.3341	7.8506e-06	0.001238	staphylococcal nuclease domain-containing protein 1-like [Psoroptes ovis]	Ribonuclease TUDOR 2 OS=Arabidopsis thaliana OX=3702 GN=TSN2 PE=1 SV=1	Staphylococcal nuclease homologue;Tudor domain	-	-	-	-	-
TR36479_c0_g3	55.59	0.59	6.263	7.8862e-06	0.0012427	-	-	-	-	-	-	-	-
TR49647_c0_g1	74.58	1.67	5.325	7.8984e-06	0.0012436	PREDICTED: uncharacterized protein LOC105352460 isoform X1 [Fragaria vesca subsp. vesca]	Probable E3 ubiquitin ligase SUD1 OS=Arabidopsis thaliana OX=3702 GN=SUD1 PE=1 SV=1	RING-variant domain	-	-	-	-	-
TR13408_c0_g1	112.37	0	9.4732	7.9361e-06	0.0012486	hypothetical protein RchiOBHm_Chr6g0255001 [Rosa chinensis]	-	-	-	-	-	-	-
TR91590_c0_g1	59.35	0.29	7.5829	7.9498e-06	0.0012498	PREDICTED: 40S ribosomal protein S20 [Strongylocentrotus purpuratus]	40S ribosomal protein S20 OS=Oryza sativa subsp. japonica OX=39947 GN=RPS20 PE=2 SV=2	Ribosomal protein S10p/S20e	-	-	-	K02969|RP-S20e, RPS20; small subunit ribosomal protein S20e	ko03010(Genetic Information Processing)
TR20360_c1_g2	41.59	1.19	5.1882	7.9741e-06	0.0012517	-	-	-	-	-	-	-	-
TR28396_c0_g1	52.58	0.2	7.4206	7.9688e-06	0.0012517	hypothetical protein TcasGA2_TC008099 [Tribolium castaneum]	-	Zinc finger, C2H2 type;Zinc-finger double domain	-	-	-	-	-
TR3119_c0_g1	52.27	671.09	-3.6839	7.9819e-06	0.001252	PREDICTED: dynein light chain LC6, flagellar outer arm [Fragaria vesca subsp. vesca]	Dynein 8 kDa light chain, flagellar outer arm OS=Chlamydomonas reinhardtii OX=3055 PE=1 SV=1	-	-	-	-	K10418|DYNLL; dynein light chain LC8-type	ko04962(Organismal Systems)
TR5473_c0_g2	8854.64	882.84	3.3263	8.0049e-06	0.0012546	PREDICTED: beta-amyrin 28-oxidase-like [Fragaria vesca subsp. vesca]	Beta-amyrin 28-monooxygenase OS=Vitis vinifera OX=29760 GN=CYP716A15 PE=1 SV=1	Cytochrome P450	-	-	-	-	-
TR127226_c1_g1	59.87	0.41	7.5959	8.0809e-06	0.0012656	60S ribosomal protein L17 [Centruroides sculpturatus]	60S ribosomal protein L17 OS=Zea mays OX=4577 GN=RPL17 PE=2 SV=1	Ribosomal protein L22p/L17e	-	-	intracellular;cellular_component;ribonucleoprotein complex;cell;cytoplasm;protein-containing complex;organelle;non-membrane-bounded organelle;intracellular organelle;intracellular non-membrane-bounded organelle;intracellular part;cytoplasmic part;cell part;ribosome	K02880|RP-L17e, RPL17; large subunit ribosomal protein L17e	ko03010(Genetic Information Processing)
TR32770_c0_g1	42.57	0.61	6.2535	8.0925e-06	0.0012662	PREDICTED: probable mitochondrial saccharopine dehydrogenase-like oxidoreductase At5g39410 [Fragaria vesca subsp. vesca]	-	-	-	-	-	-	-
TR361_c1_g1	1.52	69.88	-5.5184	8.0974e-06	0.0012662	-	-	-	-	-	-	-	-
TR119538_c0_g1	58.42	0.29	7.5601	8.1169e-06	0.0012683	forkhead box protein O, partial [Panonychus citri]	-	Forkhead domain	-	-	-	K09408|FOXO3; forkhead box protein O3	ko04062(Organismal Systems);ko04068(Environmental Information Processing);ko04137(Cellular Processes);ko04151(Environmental Information Processing);ko04152(Environmental Information Processing);ko04211(Organismal Systems);ko04212(Organismal Systems);ko04213(Organismal Systems);ko04218(Cellular Processes);ko04722(Organismal Systems);ko04917(Organismal Systems)
TR162606_c0_g1	246.65	2.65	6.6289	8.1274e-06	0.001269	-	-	-	-	-	-	-	-
TR117147_c0_g1	29.85	0	7.5607	8.1739e-06	0.0012746	PREDICTED: TMV resistance protein N-like [Fragaria vesca subsp. vesca]|XP_011470425.1 PREDICTED: TMV resistance protein N-like [Fragaria vesca subsp. vesca]|XP_011470426.1 PREDICTED: TMV resistance protein N-like [Fragaria vesca subsp. vesca]	Protein SUPPRESSOR OF npr1-1, CONSTITUTIVE 1 OS=Arabidopsis thaliana OX=3702 GN=SNC1 PE=1 SV=5	Leucine Rich repeats (2 copies);Leucine rich repeat	-	-	-	-	-
TR129793_c2_g1	46.36	0	8.1952	8.1754e-06	0.0012746	AP-2 complex subunit alpha-2-like protein [Dinothrombium tinctorium]	-	Adaptin C-terminal domain;Alpha adaptin AP2, C-terminal domain	-	-	-	K11824|AP2A; AP-2 complex subunit alpha	ko04144(Cellular Processes);ko04721(Organismal Systems);ko04961(Organismal Systems)
TR97268_c0_g2	105.2	0.2	8.4229	8.2359e-06	0.001283	hypothetical protein B4U79_15477 [Dinothrombium tinctorium]|RWS13678.1 hypothetical protein B4U79_01466 [Dinothrombium tinctorium]	-	-	-	-	-	-	-
TR12990_c0_g1	775.81	85.59	3.183	8.2523e-06	0.0012834	PREDICTED: glucan 1,3-beta-glucosidase A-like [Fragaria vesca subsp. vesca]	-	Cellulase (glycosyl hydrolase family 5)	-	-	-	-	-
TR40202_c0_g1	40.05	0	7.9843	8.2596e-06	0.0012834	G2/mitotic-specific cyclin-A-like [Limulus polyphemus]|XP_022242035.1 G2/mitotic-specific cyclin-A-like [Limulus polyphemus]	G2/mitotic-specific cyclin C13-1 (Fragment) OS=Daucus carota OX=4039 PE=2 SV=1	Cyclin, C-terminal domain;Cyclin, N-terminal domain	-	-	-	K06627|CCNA; cyclin-A	ko04110(Cellular Processes);ko04152(Environmental Information Processing);ko04218(Cellular Processes);ko04914(Organismal Systems)
TR72987_c1_g1	47.48	0	8.23	8.2634e-06	0.0012834	-	-	-	-	-	-	-	-
TR75014_c0_g1	55.53	1.08	5.5075	8.2606e-06	0.0012834	PREDICTED: LOB domain-containing protein 19 [Fragaria vesca subsp. vesca]	LOB domain-containing protein 19 OS=Arabidopsis thaliana OX=3702 GN=LBD19 PE=2 SV=1	Lateral organ boundaries (LOB) domain	-	-	-	-	-
TR6536_c3_g1	83.26	2.01	5.4693	8.3376e-06	0.001294	-	-	-	-	-	-	-	-
TR15433_c0_g1	63.33	4.26	3.8805	8.3642e-06	0.0012971	PREDICTED: calcium-transporting ATPase 8, plasma membrane-type-like [Fragaria vesca subsp. vesca]|XP_011464741.1 PREDICTED: calcium-transporting ATPase 8, plasma membrane-type-like [Fragaria vesca subsp. vesca]|XP_011464742.1 PREDICTED: calcium-transporting ATPase 8, plasma membrane-type-like [Fragaria vesca subsp. vesca]|XP_011464743.1 PREDICTED: calcium-transporting ATPase 8, plasma membrane-ty…	Calcium-transporting ATPase 5, plasma membrane-type OS=Oryza sativa subsp. japonica OX=39947 GN=ACA5 PE=1 SV=2	Cation transporting ATPase, C-terminus	-	-	-	-	-
TR164157_c0_g1	67.26	0.61	6.9037	8.3871e-06	0.0012997	ribosomal protein S16-like protein [Dinothrombium tinctorium]	40S ribosomal protein S16 OS=Gossypium hirsutum OX=3635 GN=RPS16 PE=2 SV=1	Ribosomal protein S9/S16	-	-	-	K02960|RP-S16e, RPS16; small subunit ribosomal protein S16e	ko03010(Genetic Information Processing)
TR75349_c0_g1	61.01	0.61	6.7647	8.4969e-06	0.0013157	PREDICTED: inositol-3-phosphate synthase 1-A-like [Pyrus x bretschneideri]	Inositol-3-phosphate synthase OS=Brassica napus OX=3708 PE=2 SV=2	Myo-inositol-1-phosphate synthase;Myo-inositol-1-phosphate synthase	-	-	-	K01858|INO1, ISYNA1; myo-inositol-1-phosphate synthase [EC:5.5.1.4]	ko00521(Metabolism);ko00562(Metabolism);ko01100(Metabolism);ko01110(Metabolism)
TR13160_c0_g1	104.31	3.94	4.6659	8.5299e-06	0.0013198	PREDICTED: dof zinc finger protein DOF3.4 [Fragaria vesca subsp. vesca]	Dof zinc finger protein DOF3.4 OS=Arabidopsis thaliana OX=3702 GN=DOF3.4 PE=1 SV=2	Dof domain, zinc finger	-	-	-	-	-
TR6977_c0_g1	266.76	6.91	5.2466	8.547e-06	0.0013215	PREDICTED: uncharacterized protein LOC101296972 [Fragaria vesca subsp. vesca]	-	-	-	-	-	-	-
TR9926_c0_g1	1785.21	124.52	3.8402	8.6819e-06	0.0013413	PREDICTED: peroxygenase [Fragaria vesca subsp. vesca]	Peroxygenase OS=Sesamum indicum OX=4182 GN=SOP1 PE=1 SV=1	-	-	-	-	K17991|PXG; peroxygenase [EC:1.11.2.3]	ko00073(Metabolism)
TR18303_c0_g3	98.07	1.03	6.7296	8.7109e-06	0.0013448	PREDICTED: tubulin beta chain-like [Rhagoletis zephyria]	Tubulin beta chain OS=Volvox carteri OX=3067 GN=TUBB1 PE=3 SV=1	Tubulin/FtsZ family, GTPase domain;Tubulin C-terminal domain	-	-	-	-	-
TR37771_c0_g3	71.77	1.12	6.209	8.7215e-06	0.0013454	hypothetical protein SNOG_00191 [Parastagonospora nodorum SN15]|EAT91686.1 hypothetical protein SNOG_00191 [Parastagonospora nodorum SN15]	-	-	-	-	-	-	-
TR24702_c0_g1	34.04	335.43	-3.3009	8.7863e-06	0.0013534	heat stress transcription factor B-2b [Rosa chinensis]|XP_024174103.1 heat stress transcription factor B-2b [Rosa chinensis]|XP_024174104.1 heat stress transcription factor B-2b [Rosa chinensis]|PRQ17801.1 putative transcription factor HSF-type-DNA-binding family [Rosa chinensis]	Heat stress transcription factor B-2a OS=Arabidopsis thaliana OX=3702 GN=HSFB2A PE=2 SV=1	-	-	-	-	-	-
TR5521_c0_g1	511.72	53.01	3.2742	8.7855e-06	0.0013534	probable WRKY transcription factor 65 [Rosa chinensis]|PRQ29222.1 putative transcription factor WRKY family [Rosa chinensis]	Probable WRKY transcription factor 65 OS=Arabidopsis thaliana OX=3702 GN=WRKY65 PE=2 SV=1	WRKY DNA -binding domain	-	-	-	-	-
TR32680_c0_g1	88.29	0.7	7.1566	8.8082e-06	0.0013558	RING finger protein 44 isoform X1 [Athalia rosae]|XP_012267069.1 RING finger protein 44 isoform X1 [Athalia rosae]	RING-H2 finger protein ATL43 OS=Arabidopsis thaliana OX=3702 GN=ATL43 PE=2 SV=2	Zinc finger, C3HC4 type (RING finger);Zinc finger, C3HC4 type (RING finger);Zinc finger, C3HC4 type (RING finger);RING-H2 zinc finger domain;RING-like zinc finger;Ring finger domain	-	-	-	-	-
TR9323_c0_g2	41.05	1.3	4.947	8.8448e-06	0.0013604	putative RNA-directed DNA polymerase [Rosa chinensis]	Uncharacterized mitochondrial protein AtMg00310 OS=Arabidopsis thaliana OX=3702 GN=AtMg00310 PE=4 SV=1	Reverse transcriptase-like;zinc-binding in reverse transcriptase	-	-	-	-	-
TR28506_c0_g2	58.97	0.59	6.3554	8.9017e-06	0.0013671	similar to peroxisomal catalase [Leptosphaeria maculans JN3]|CBY02384.1 similar to peroxisomal catalase [Leptosphaeria maculans JN3]	Catalase isozyme 2 OS=Ricinus communis OX=3988 GN=CAT2 PE=2 SV=1	Catalase;Catalase-related immune-responsive	metabolic process;biological_process;response to stress;response to stimulus;reactive oxygen species metabolic process;catabolic process;cellular process;antibiotic metabolic process;antibiotic catabolic process;drug metabolic process;drug catabolic process;hydrogen peroxide metabolic process;cellular metabolic process;cellular catabolic process;cofactor metabolic process;cofactor catabolic proce…	molecular_function;catalytic activity;peroxidase activity;oxidoreductase activity;antioxidant activity;oxidoreductase activity, acting on peroxide as acceptor;binding;ion binding;cation binding;tetrapyrrole binding;cofactor binding;organic cyclic compound binding;heterocyclic compound binding;metal ion binding;heme binding;catalase activity	-	K03781|katE, CAT, catB, srpA; catalase [EC:1.11.1.6]	ko00380(Metabolism);ko00630(Metabolism);ko01100(Metabolism);ko01110(Metabolism);ko01200(Metabolism);ko04011(Environmental Information Processing);ko04016(Environmental Information Processing);ko04068(Environmental Information Processing);ko04146(Cellular Processes);ko04211(Organismal Systems);ko04212(Organismal Systems);ko04213(Organismal Systems)
TR70729_c0_g2	57.94	0.9	6.0801	8.895e-06	0.0013671	PREDICTED: probable disease resistance protein At5g66900 [Fragaria vesca subsp. vesca]	Probable disease resistance protein At5g66900 OS=Arabidopsis thaliana OX=3702 GN=At5g66900 PE=3 SV=1	NB-ARC domain	-	-	-	-	-
TR5888_c1_g1	477.84	47.95	3.3227	8.911e-06	0.0013675	PREDICTED: GDSL esterase/lipase 2-like [Fragaria vesca subsp. vesca]	GDSL esterase/lipase 2 OS=Arabidopsis thaliana OX=3702 GN=GLIP2 PE=2 SV=1	GDSL-like Lipase/Acylhydrolase	-	-	-	-	-
TR191650_c0_g1	116.15	0.48	7.7676	8.9403e-06	0.001371	apolipoprotein D [Tetranychus urticae]	-	Lipocalin-like domain	-	-	-	-	-
TR138945_c0_g1	518.06	12.99	5.3191	8.976e-06	0.0013751	-	-	-	-	-	-	-	-
TR19642_c0_g1	40.87	0.29	7.0462	8.9809e-06	0.0013751	PREDICTED: uncharacterized protein LOC101291276 [Fragaria vesca subsp. vesca]	-	-	-	-	-	-	-
TR75615_c0_g1	61.53	0.2	7.6475	9.0663e-06	0.0013863	fructose-bisphosphate aldolase-like protein, partial [Dinothrombium tinctorium]	Fructose-bisphosphate aldolase, cytoplasmic isozyme 2 OS=Pisum sativum OX=3888 PE=3 SV=1	Fructose-bisphosphate aldolase class-I	-	-	-	K01623|ALDO; fructose-bisphosphate aldolase, class I [EC:4.1.2.13]	ko00010(Metabolism);ko00030(Metabolism);ko00051(Metabolism);ko00680(Metabolism);ko00710(Metabolism);ko01100(Metabolism);ko01110(Metabolism);ko01120(Metabolism);ko01200(Metabolism);ko01230(Metabolism);ko04066(Environmental Information Processing)
TR9404_c0_g1	707.57	22.29	4.981	9.0676e-06	0.0013863	probable beta-1,4-xylosyltransferase IRX9 [Rosa chinensis]|PRQ43479.1 putative 1,4-beta-D-xylan synthase [Rosa chinensis]	Probable beta-1,4-xylosyltransferase IRX9 OS=Arabidopsis thaliana OX=3702 GN=IRX9 PE=2 SV=1	Glycosyltransferase family 43	-	-	-	-	-
TR4414_c0_g1	2626.21	47.88	5.7789	9.1928e-06	0.0014045	PREDICTED: acyl-[acyl-carrier-protein] desaturase 6, chloroplastic [Fragaria vesca subsp. vesca]	Stearoyl-[acyl-carrier-protein] 9-desaturase 6, chloroplastic OS=Arabidopsis thaliana OX=3702 GN=S-ACP-DES6 PE=2 SV=2	Fatty acid desaturase	-	-	-	K03921|FAB2, SSI2, desA1; acyl-[acyl-carrier-protein] desaturase [EC:1.14.19.2 1.14.19.11 1.14.19.26]	ko00061(Metabolism);ko01040(Metabolism);ko01100(Metabolism);ko01212(Metabolism)
TR152666_c0_g1	42.29	0	8.0623	9.2135e-06	0.0014066	-	-	-	-	-	-	-	-
TR3478_c0_g1	84.76	0.2	8.1112	9.231e-06	0.0014082	-	-	-	-	-	-	-	-
TR10448_c0_g1	6880.24	644.37	3.4171	9.2566e-06	0.0014111	PREDICTED: beta-amyrin 28-oxidase-like [Fragaria vesca subsp. vesca]	Beta-amyrin 28-monooxygenase OS=Vitis vinifera OX=29760 GN=CYP716A15 PE=1 SV=1	Cytochrome P450;Cytochrome P450	-	-	-	-	-
TR155047_c0_g1	58.27	0.9	6.0879	9.2929e-06	0.0014155	putative ribosomal protein L11 [Maconellicoccus hirsutus]	60S ribosomal protein L11 OS=Oryza sativa subsp. japonica OX=39947 GN=RPL11 PE=2 SV=1	Ribosomal protein L5;ribosomal L5P family C-terminus	-	-	-	-	-
TR94175_c0_g1	38.81	0.2	6.9823	9.3034e-06	0.0014161	hypothetical protein IQ07DRAFT_601822 [Pyrenochaeta sp. DS3sAY3a]	-	-	-	-	-	-	-
TR90868_c0_g1	1567.78	21574	-3.7825	9.3119e-06	0.0014163	PREDICTED: 18.1 kDa class I heat shock protein-like [Fragaria vesca subsp. vesca]	18.3 kDa class I heat shock protein OS=Oxybasis rubra OX=3560 GN=HSP18 PE=2 SV=1	-	-	-	-	K13993|HSP20; HSP20 family protein	ko04141(Genetic Information Processing)
TR1890_c0_g1	0.79	97.13	-6.9647	9.3592e-06	0.0014225	-	Alcohol dehydrogenase class-P OS=Arabidopsis thaliana OX=3702 GN=ADH1 PE=1 SV=2	-	-	-	-	-	-
TR10762_c0_g1	463.24	25.41	4.1754	9.4306e-06	0.0014323	floral homeotic protein AGAMOUS isoform X2 [Rosa chinensis]|XP_024182868.1 floral homeotic protein AGAMOUS isoform X3 [Rosa chinensis]|PRQ52025.1 putative transcription factor MADS-MIKC family [Rosa chinensis]	Floral homeotic protein AGAMOUS OS=Solanum lycopersicum OX=4081 GN=AG1 PE=2 SV=1	K-box region;SRF-type transcription factor (DNA-binding and dimerisation domain)	-	-	-	-	-
TR15052_c1_g1	56.09	1.91	4.8842	9.443e-06	0.0014331	UPF0057-domain-containing protein [Alternaria alternata]|OAG20413.1 UPF0057-domain-containing protein [Alternaria alternata]|OAK95437.1 UPF0057-domain-containing protein [Stagonospora sp. SRC1lsM3a]|RYN18263.1 hypothetical protein AA0115_g11379 [Alternaria tenuissima]|RYN43115.1 hypothetical protein AA0112_g783 [Alternaria arborescens]|RYN48717.1 hypothetical protein AA0114_g7038 [Alternaria tenu…	UPF0057 membrane protein At4g30650 OS=Arabidopsis thaliana OX=3702 GN=At4g30650 PE=3 SV=1	-	-	-	-	-	-
TR17770_c0_g1	76.63	6.19	3.6421	9.54e-06	0.0014468	PREDICTED: uncharacterized protein At4g26485-like [Fragaria vesca subsp. vesca]	Uncharacterized protein At4g26485 OS=Arabidopsis thaliana OX=3702 GN=At4g26485 PE=4 SV=1	Domain of unknown function (DUF2431)	-	-	-	-	-
TR29737_c0_g2	205.31	15.08	3.7577	9.5507e-06	0.0014473	PREDICTED: squalene monooxygenase-like [Fragaria vesca subsp. vesca]	Squalene monooxygenase OS=Panax ginseng OX=4054 PE=2 SV=1	Squalene epoxidase	-	-	-	K00511|SQLE, ERG1; squalene monooxygenase [EC:1.14.14.17]	ko00100(Metabolism);ko00909(Metabolism);ko01100(Metabolism);ko01110(Metabolism)
TR18591_c0_g1	47.12	0.2	7.2625	9.6087e-06	0.001455	-	-	-	-	-	-	-	-
TR131547_c0_g1	34.81	0	7.7824	9.6281e-06	0.0014569	piwi-like protein 1 [Leptotrombidium deliense]	Protein argonaute 3 OS=Arabidopsis thaliana OX=3702 GN=AGO3 PE=3 SV=1	Piwi domain	-	-	-	K02156|AUB, PIWI; aubergine	ko04320(Organismal Systems)
TR57429_c0_g1	97.87	4.89	4.3761	9.6482e-06	0.0014589	PREDICTED: MATE efflux family protein 9 [Fragaria vesca subsp. vesca]	Protein DETOXIFICATION 56 OS=Arabidopsis thaliana OX=3702 GN=DTX56 PE=1 SV=1	MatE	-	-	-	-	-
TR9501_c0_g1	1766.78	111.65	3.9854	9.6644e-06	0.0014602	PREDICTED: probable non-specific lipid-transfer protein AKCS9 [Fragaria vesca subsp. vesca]	-	-	-	-	-	-	-
TR72939_c0_g1	38.77	0	7.9378	9.6931e-06	0.0014635	-	-	-	-	-	-	-	-
TR119847_c0_g1	83.68	1.93	5.5268	9.7149e-06	0.0014657	cathepsin L proteinase [Danaus plexippus plexippus]	Thiol protease aleurain OS=Arabidopsis thaliana OX=3702 GN=ALEU PE=1 SV=2	Cathepsin propeptide inhibitor domain (I29);Papain family cysteine protease	-	-	-	K01365|CTSL; cathepsin L [EC:3.4.22.15]	ko04140(Cellular Processes);ko04142(Cellular Processes);ko04145(Cellular Processes);ko04210(Cellular Processes);ko04612(Organismal Systems)
TR160464_c0_g1	94.01	0.83	7.1213	9.7447e-06	0.0014691	40S ribosomal protein S6-like [Tropilaelaps mercedesae]	40S ribosomal protein S6 OS=Asparagus officinalis OX=4686 GN=rps6 PE=2 SV=1	Ribosomal protein S6e	-	-	-	K02991|RP-S6e, RPS6; small subunit ribosomal protein S6e	ko03010(Genetic Information Processing);ko04066(Environmental Information Processing);ko04150(Environmental Information Processing);ko04151(Environmental Information Processing);ko04371(Environmental Information Processing);ko04714(Organismal Systems);ko04910(Organismal Systems)
TR177609_c0_g1	43.67	0	8.1091	9.768e-06	0.0014705	cytochrome b reductase 1 isoform X1 [Parasteatoda tepidariorum]	Probable ascorbate-specific transmembrane electron transporter 2 OS=Oryza sativa subsp. japonica OX=39947 GN=Os04g0533500 PE=2 SV=2	Eukaryotic cytochrome b561	-	-	-	-	-
TR21389_c0_g1	45.25	0.68	5.8753	9.7673e-06	0.0014705	PREDICTED: xyloglucan endotransglucosylase/hydrolase 2-like [Fragaria vesca subsp. vesca]	Xyloglucan endotransglucosylase/hydrolase protein 22 OS=Arabidopsis thaliana OX=3702 GN=XTH22 PE=1 SV=1	Glycosyl hydrolases family 16;Xyloglucan endo-transglycosylase (XET) C-terminus	-	-	-	-	-
TR31641_c0_g1	43.59	0	8.1062	9.7815e-06	0.0014715	-	-	-	-	-	-	-	-
TR838_c0_g2	796.8	77.86	3.3525	9.8139e-06	0.0014752	isoflavone reductase homolog [Rosa chinensis]|PRQ19062.1 putative oxidoreductase [Rosa chinensis]	Isoflavone reductase homolog OS=Lupinus albus OX=3870 PE=2 SV=1	NAD dependent epimerase/dehydratase family;NAD(P)H-binding;NmrA-like family	-	-	-	-	-
TR57101_c0_g2	39.01	0	7.9457	9.8219e-06	0.0014754	adiponectin receptor protein-like protein [Dinothrombium tinctorium]|RWS14172.1 adiponectin receptor protein-like protein [Dinothrombium tinctorium]|RWS14458.1 adiponectin receptor protein-like protein [Dinothrombium tinctorium]	Heptahelical transmembrane protein 1 OS=Arabidopsis thaliana OX=3702 GN=HHP1 PE=1 SV=1	Haemolysin-III related	-	-	-	K07297|ADIPOR; adiponectin receptor	ko04152(Environmental Information Processing);ko04211(Organismal Systems);ko04920(Organismal Systems)
TR70493_c0_g1	40.79	0	8.0103	9.8671e-06	0.0014811	Chitin binding Peritrophin-A domain containing protein 10-like protein [Leptotrombidium deliense]	-	-	-	-	-	-	-
TR16119_c3_g1	0.42	64.41	-7.2813	9.8751e-06	0.0014812	-	-	-	-	-	-	-	-
TR27861_c0_g1	38.29	0.2	6.9621	9.923e-06	0.0014873	PREDICTED: serine/threonine-protein phosphatase 7 long form homolog [Fragaria vesca subsp. vesca]	-	-	-	-	-	-	-
TR111719_c0_g2	63.68	0.99	6.128	9.946e-06	0.0014886	ABC transporter G family member 20-like protein [Leptotrombidium deliense]	ABC transporter A family member 1 OS=Arabidopsis thaliana OX=3702 GN=ABCA1 PE=2 SV=2	AAA domain, putative AbiEii toxin, Type IV TA system;ABC-2 type transporter;ABC-2 family transporter protein;ABC-2 family transporter protein;ABC transporter	-	-	-	-	-
TR178421_c0_g1	51.95	1.1	5.5699	9.9424e-06	0.0014886	-	-	-	-	-	-	-	-
TR161719_c0_g1	54.15	0.2	7.4629	9.9839e-06	0.0014925	malate dehydrogenase: cytoplasmic-like protein [Dinothrombium tinctorium]|RWS02690.1 malate dehydrogenase: cytoplasmic-like protein [Dinothrombium tinctorium]	Malate dehydrogenase, cytoplasmic OS=Medicago sativa OX=3879 GN=CMDH PE=2 SV=1	lactate/malate dehydrogenase, alpha/beta C-terminal domain;lactate/malate dehydrogenase, NAD binding domain	-	-	-	K00025|MDH1; malate dehydrogenase [EC:1.1.1.37]	ko00020(Metabolism);ko00270(Metabolism);ko00620(Metabolism);ko00630(Metabolism);ko00710(Metabolism);ko01100(Metabolism);ko01110(Metabolism);ko01120(Metabolism);ko01200(Metabolism);ko04964(Organismal Systems)
TR41086_c2_g1	39.37	0	7.9597	9.9868e-06	0.0014925	innexin, putative [Ixodes scapularis]|EEC20244.1 innexin, putative [Ixodes scapularis]	-	Innexin	biological_process;localization;establishment of localization;transport	-	cellular_component;membrane;cell junction	-	-
TR61677_c1_g2	41.39	0.61	6.2119	9.9941e-06	0.0014925	-	-	-	-	-	-	-	-
TR19917_c0_g1	86.94	7.53	3.533	1.0021e-05	0.0014954	NDR1/HIN1-like protein 26 [Rosa chinensis]|PRQ44120.1 hypothetical protein RchiOBHm_Chr3g0475711 [Rosa chinensis]	-	Late embryogenesis abundant protein	-	-	-	-	-
TR22313_c0_g1	1.52	105.45	-6.1061	1.0054e-05	0.0014993	plasma-membrane proton-efflux P-type ATPase [archaeon]	ATPase 11, plasma membrane-type OS=Arabidopsis thaliana OX=3702 GN=AHA11 PE=1 SV=1	E1-E2 ATPase;haloacid dehalogenase-like hydrolase	-	-	-	K01535|PMA1, PMA2; H+-transporting ATPase [EC:7.1.2.1]	ko00190(Metabolism);ko01100(Metabolism)
TR13144_c0_g2	63.64	4.61	3.8139	1.0119e-05	0.0015067	-	-	-	-	-	-	-	-
TR25324_c0_g1	80.58	0.59	6.8313	1.0118e-05	0.0015067	60S ribosomal protein L10a-2 [Centruroides sculpturatus]	60S ribosomal protein L10a-1 OS=Arabidopsis thaliana OX=3702 GN=RPL10AA PE=1 SV=1	Ribosomal protein L1p/L10e family	-	-	-	K02865|RP-L10Ae, RPL10A; large subunit ribosomal protein L10Ae	ko03010(Genetic Information Processing)
TR78780_c0_g1	0	62.58	-8.2008	1.0126e-05	0.0015067	PREDICTED: CASP-like protein 4D1 [Fragaria vesca subsp. vesca]	CASP-like protein 4D1 OS=Ricinus communis OX=3988 GN=RCOM_1206790 PE=3 SV=1	Domain of unknown function (DUF588)	-	-	-	-	-
TR4486_c1_g1	0.79	65.67	-6.4075	1.0153e-05	0.0015097	-	-	-	-	-	-	-	-
TR34849_c0_g3	28.19	0	7.4773	1.0174e-05	0.0015118	-	-	-	-	-	-	-	-
TR15578_c0_g1	292.1	23.32	3.6483	1.0214e-05	0.0015165	PREDICTED: uncharacterized protein LOC101311466 [Fragaria vesca subsp. vesca]	Protein DMP2 OS=Arabidopsis thaliana OX=3702 GN=DMP2 PE=2 SV=1	Protein of unknown function (DUF679)	-	-	-	-	-
TR5990_c0_g1	2949.7	36889.3	-3.6446	1.0252e-05	0.0015211	PREDICTED: stromal 70 kDa heat shock-related protein, chloroplastic [Fragaria vesca subsp. vesca]	Stromal 70 kDa heat shock-related protein, chloroplastic OS=Pisum sativum OX=3888 GN=HSP70 PE=2 SV=1	Hsp70 protein;MreB/Mbl protein;PB1 domain	-	-	-	-	-
TR109028_c0_g1	88.89	0.99	6.5937	1.0323e-05	0.0015304	-	-	-	-	-	-	-	-
TR23441_c0_g1	38.08	0.2	6.9549	1.0329e-05	0.0015304	PREDICTED: amino-acid permease BAT1 homolog [Fragaria vesca subsp. vesca]	-	-	-	-	-	-	-
TR5883_c0_g1	173.09	9.99	4.0843	1.0372e-05	0.0015356	transcription factor AP25 [Fragaria x ananassa]	-	-	-	-	-	-	-
TR150218_c0_g1	65.99	0.61	6.8756	1.0417e-05	0.0015411	-	-	Mago binding	-	-	-	K14294|WIBG, PYM; partner of Y14 and mago	ko03013(Genetic Information Processing);ko03015(Genetic Information Processing)
TR32973_c0_g1	60.22	0.2	7.6169	1.0426e-05	0.0015414	-	-	Tetraspanin family	-	-	-	-	-
TR12830_c0_g1	146.37	13.37	3.437	1.0517e-05	0.0015537	protein LATERAL ORGAN BOUNDARIES [Rosa chinensis]|PRQ17243.1 putative transcription factor AS2-LOB family [Rosa chinensis]	Protein LATERAL ORGAN BOUNDARIES OS=Arabidopsis thaliana OX=3702 GN=LOB PE=1 SV=1	Lateral organ boundaries (LOB) domain	-	-	-	-	-
TR99571_c0_g1	55.84	0.41	7.4951	1.053e-05	0.0015546	neurogenic locus notch homolog protein 2 [Oreochromis niloticus]	-	Ankyrin repeat;Ankyrin repeats (3 copies);Ankyrin repeat;Ankyrin repeats (many copies);Ankyrin repeats (many copies)	-	-	-	K02599|NOTCH1; Notch 1	ko04320(Organismal Systems);ko04330(Environmental Information Processing);ko04658(Organismal Systems);ko04919(Organismal Systems)
TR184543_c0_g1	47.74	0	8.2378	1.0562e-05	0.0015569	uncharacterized protein LOC107366969 isoform X2 [Tetranychus urticae]	-	DM4/DM12 family	-	-	-	-	-
TR51521_c0_g1	103.98	1.08	6.4502	1.0558e-05	0.0015569	PREDICTED: 40S ribosomal protein S25-like [Biomphalaria glabrata]	40S ribosomal protein S25-4 OS=Arabidopsis thaliana OX=3702 GN=RPS25E PE=3 SV=1	S25 ribosomal protein	-	-	-	K02975|RP-S25e, RPS25; small subunit ribosomal protein S25e	ko03010(Genetic Information Processing)
TR187183_c0_g1	64.85	0.88	6.0376	1.059e-05	0.0015589	-	-	-	-	-	-	-	-
TR193394_c0_g1	86.31	0.99	6.5523	1.0585e-05	0.0015589	PREDICTED: 40S ribosomal protein S15Aa-like [Rhagoletis zephyria]	40S ribosomal protein S15a-1 OS=Arabidopsis thaliana OX=3702 GN=RPS15AA PE=2 SV=2	Ribosomal protein S8	-	-	-	K02957|RP-S15Ae, RPS15A; small subunit ribosomal protein S15Ae	ko03010(Genetic Information Processing)
TR39863_c0_g1	14.49	158.12	-3.4448	1.0654e-05	0.001567	Splicing factor-like protein [Parasponia andersonii]	Serine/arginine-rich splicing factor SR45a OS=Arabidopsis thaliana OX=3702 GN=SR45A PE=1 SV=1	-	-	-	-	-	-
TR7946_c4_g1	249.08	2.82	6.417	1.066e-05	0.001567	-	-	-	-	-	-	-	-
TR172592_c0_g1	46.75	0	8.2076	1.0688e-05	0.0015699	molecular chaperone-like protein [Leptotrombidium deliense]	DnaJ protein homolog ANJ1 OS=Atriplex nummularia OX=3553 PE=2 SV=1	DnaJ domain;DnaJ C terminal domain;DnaJ central domain	-	-	-	-	-
TR34635_c0_g1	156.18	0.41	8.9758	1.0697e-05	0.0015702	hypothetical protein BOTCAL_0179g00050 [Botryotinia calthae]	-	Protein of unknown function (DUF3659)	-	-	-	-	-
TR40785_c0_g2	54.59	3.25	4.0581	1.0724e-05	0.001573	PREDICTED: LOW QUALITY PROTEIN: cinnamate beta-D-glucosyltransferase-like [Fragaria vesca subsp. vesca]	Cinnamate beta-D-glucosyltransferase OS=Fragaria ananassa OX=3747 GN=GT2 PE=1 SV=1	-	-	-	-	-	-
TR1175_c0_g1	700.03	9414.31	-3.7493	1.076e-05	0.0015755	protein translation factor SUI1 homolog [Rosa chinensis]|XP_024159891.1 protein translation factor SUI1 homolog [Rosa chinensis]|PRQ31825.1 putative eukaryotic translation initiation factor SUI1 [Rosa chinensis]	Protein translation factor SUI1 homolog OS=Zea mays OX=4577 GN=TIF PE=3 SV=1	Translation initiation factor SUI1	-	-	-	-	-
TR15337_c0_g1	3.1	223.36	-6.1725	1.0758e-05	0.0015755	-	-	Domain of unknown function (DUF2382);EF hand	-	-	-	-	-
TR8573_c0_g1	160.38	2.21	6.1663	1.0764e-05	0.0015755	histone H2B, putative [Ixodes scapularis]|AAY66901.1 histone 2B [Ixodes scapularis]|EEC09556.1 histone H2B, putative [Ixodes scapularis]	Histone H2B.4 OS=Volvox carteri OX=3067 PE=3 SV=3	Core histone H2A/H2B/H3/H4	chromosome organization;chromatin assembly or disassembly;nucleosome organization;chromatin assembly;DNA packaging;chromatin organization;organelle organization;biological_process;cellular process;cellular component assembly;cellular component organization;cellular protein-containing complex assembly;protein-containing complex subunit organization;cellular component biogenesis;protein-containing …	molecular_function;nucleic acid binding;binding;organic cyclic compound binding;heterocyclic compound binding;DNA binding	nuclear chromosome;intracellular;cellular_component;chromatin;nucleosome;nuclear chromatin;cell;nucleus;chromosome;intracellular membrane-bounded organelle;membrane-enclosed lumen;nuclear lumen;protein-containing complex;protein-DNA complex;organelle;membrane-bounded organelle;non-membrane-bounded organelle;intracellular organelle;intracellular non-membrane-bounded organelle;organelle lumen;organ…	-	-
TR9996_c0_g1	571.86	66.34	3.1042	1.0811e-05	0.0015812	PREDICTED: xyloglucan galactosyltransferase KATAMARI1-like [Fragaria vesca subsp. vesca]	Probable xyloglucan galactosyltransferase GT17 OS=Arabidopsis thaliana OX=3702 GN=GT17 PE=2 SV=1	Exostosin family	-	-	-	-	-
TR15293_c0_g1	123.43	3.02	5.3429	1.0828e-05	0.0015826	hypothetical protein RchiOBHm_Chr5g0018481 [Rosa chinensis]	-	-	-	-	-	-	-
TR47270_c0_g1	39.69	0	7.9708	1.0851e-05	0.0015848	ELAV-like protein 4 [Folsomia candida]	28 kDa ribonucleoprotein, chloroplastic OS=Spinacia oleracea OX=3562 PE=1 SV=1	RNA recognition motif. (a.k.a. RRM, RBD, or RNP domain);RNA recognition motif. (a.k.a. RRM, RBD, or RNP domain)	-	-	-	-	-
TR18589_c0_g1	4.57	297.01	-6.0197	1.0867e-05	0.0015861	MFS general substrate transporter [Stagonospora sp. SRC1lsM3a]	-	Major Facilitator Superfamily	-	-	-	-	-
TR51001_c0_g1	60.69	0.7	6.6385	1.0876e-05	0.0015862	ribosomal protein L40, putative [Ixodes scapularis]|AAY66957.1 ribosomal protein L40 [Ixodes scapularis]|EEC11434.1 ribosomal protein L40, putative [Ixodes scapularis]	Ubiquitin-60S ribosomal protein L40-1 OS=Oryza sativa subsp. japonica OX=39947 GN=Ub-CEP52-1 PE=2 SV=1	-	metabolic process;peptide metabolic process;nitrogen compound metabolic process;biological_process;biosynthetic process;macromolecule biosynthetic process;cellular process;gene expression;protein metabolic process;cellular nitrogen compound metabolic process;cellular macromolecule biosynthetic process;peptide biosynthetic process;macromolecule metabolic process;cellular amide metabolic process;am…	molecular_function;structural molecule activity;structural constituent of ribosome	intracellular;cellular_component;ribonucleoprotein complex;cell;cytoplasm;protein-containing complex;organelle;non-membrane-bounded organelle;intracellular organelle;intracellular non-membrane-bounded organelle;intracellular part;cytoplasmic part;cell part;ribosome	K02927|RP-L40e, RPL40, UBA52; ubiquitin-large subunit ribosomal protein L40e	ko03010(Genetic Information Processing);ko04120(Genetic Information Processing);ko04137(Cellular Processes)
TR70830_c0_g1	33.83	0	7.7408	1.0952e-05	0.0015962	inactive hydroxysteroid dehydrogenase-like protein 1 [Tetranychus urticae]|XP_015790572.1 inactive hydroxysteroid dehydrogenase-like protein 1 [Tetranychus urticae]|XP_015790573.1 inactive hydroxysteroid dehydrogenase-like protein 1 [Tetranychus urticae]	3-oxoacyl-[acyl-carrier-protein] reductase, chloroplastic OS=Arabidopsis thaliana OX=3702 GN=At1g24360 PE=1 SV=2	short chain dehydrogenase;Enoyl-(Acyl carrier protein) reductase;KR domain	-	-	-	-	-
TR116484_c0_g2	46.2	1.91	4.6029	1.0976e-05	0.0015975	uncharacterized protein LOC110767920 [Prunus avium]	-	-	-	-	-	-	-
TR14759_c0_g1	132.94	1.83	6.1452	1.099e-05	0.0015975	PREDICTED: transcription repressor OFP17 [Fragaria vesca subsp. vesca]	Transcription repressor OFP17 OS=Arabidopsis thaliana OX=3702 GN=OFP17 PE=2 SV=1	-	-	-	-	-	-
TR22041_c0_g1	67.37	0.29	7.7654	1.0992e-05	0.0015975	40S ribosomal protein S26 [Orchesella cincta]	40S ribosomal protein S26-3 OS=Arabidopsis thaliana OX=3702 GN=RPS26C PE=2 SV=1	Ribosomal protein S26e	-	-	-	-	-
TR61156_c0_g2	24.8	342.46	-3.7855	1.0977e-05	0.0015975	PREDICTED: inositol-3-phosphate synthase [Fragaria vesca subsp. vesca]	Inositol-3-phosphate synthase OS=Citrus paradisi OX=37656 PE=3 SV=1	Myo-inositol-1-phosphate synthase;Myo-inositol-1-phosphate synthase	-	-	-	K01858|INO1, ISYNA1; myo-inositol-1-phosphate synthase [EC:5.5.1.4]	ko00521(Metabolism);ko00562(Metabolism);ko01100(Metabolism);ko01110(Metabolism)
TR249_c4_g1	653.02	5796.7	-3.15	1.1006e-05	0.0015983	PREDICTED: chaperonin CPN60-2, mitochondrial [Fragaria vesca subsp. vesca]	Chaperonin CPN60-2, mitochondrial OS=Cucurbita maxima OX=3661 GN=CPN60-2 PE=1 SV=1	TCP-1/cpn60 chaperonin family;TCP-1/cpn60 chaperonin family	-	-	-	K04077|groEL, HSPD1; chaperonin GroEL	ko03018(Genetic Information Processing);ko04212(Organismal Systems)
TR9719_c0_g1	1289.72	137.64	3.2272	1.1013e-05	0.0015983	hypothetical protein PRUPE_6G298600 [Prunus persica]	Cytochrome P450 714A1 OS=Arabidopsis thaliana OX=3702 GN=CYP714A1 PE=2 SV=1	Cytochrome P450	-	-	-	-	-
TR34224_c0_g1	54.36	0	8.425	1.1039e-05	0.0016009	hypothetical protein B4U80_07693 [Leptotrombidium deliense]	-	-	-	-	-	-	-
TR90851_c0_g1	52	0.2	7.4044	1.122e-05	0.001626	glycylpeptide N-tetradecanoyltransferase 1 [Tetranychus urticae]	Glycylpeptide N-tetradecanoyltransferase 1 OS=Arabidopsis thaliana OX=3702 GN=NMT1 PE=1 SV=2	Cytochrome b5-like Heme/Steroid binding domain;Myristoyl-CoA:protein N-myristoyltransferase, C-terminal domain	-	-	-	-	-
TR181907_c0_g1	97.09	0.57	7.3939	1.124e-05	0.0016278	AGAP009182-PA-like protein [Anopheles sinensis]	-	Plug domain of Sec61p;SecY translocase	-	-	-	K10956|SEC61A; protein transport protein SEC61 subunit alpha	ko03060(Genetic Information Processing);ko04141(Genetic Information Processing);ko04145(Cellular Processes)
TR66019_c0_g2	57.35	0.29	7.5331	1.1266e-05	0.0016304	-	-	-	-	-	-	-	-
TR5536_c0_g1	346.19	8.9	5.2767	1.1304e-05	0.0016348	PREDICTED: transcription factor MYB86 [Fragaria vesca subsp. vesca]	Transcription factor MYB61 OS=Arabidopsis thaliana OX=3702 GN=MYB61 PE=2 SV=1	Myb-like DNA-binding domain;Myb-like DNA-binding domain	-	-	-	-	-
TR57463_c0_g1	35.33	0	7.8032	1.1328e-05	0.001637	NADH dehydrogenase [ubiquinone] flavoprotein 1, mitochondrial-like [Tetranychus urticae]	NADH dehydrogenase [ubiquinone] flavoprotein 1, mitochondrial OS=Arabidopsis thaliana OX=3702 GN=At5g08530 PE=1 SV=1	Respiratory-chain NADH dehydrogenase 51 Kd subunit;NADH-ubiquinone oxidoreductase-F iron-sulfur binding region;SLBB domain	-	-	-	K03942|NDUFV1; NADH dehydrogenase (ubiquinone) flavoprotein 1 [EC:7.1.1.2]	ko00190(Metabolism);ko01100(Metabolism);ko04714(Organismal Systems);ko04723(Organismal Systems)
TR50807_c0_g1	41.67	0	8.0412	1.1365e-05	0.0016412	digestive cysteine proteinase 2-like [Dermatophagoides pteronyssinus]	Thiol protease aleurain OS=Hordeum vulgare OX=4513 PE=2 SV=1	Papain family cysteine protease	-	-	-	-	-
TR48753_c2_g1	37.01	0.2	6.9134	1.1388e-05	0.0016423	-	-	-	-	-	-	-	-
TR84857_c0_g1	15.47	200.35	-3.6955	1.1382e-05	0.0016423	uncharacterized protein LOC112182948 isoform X1 [Rosa chinensis]	-	-	-	-	-	-	-
TR15286_c0_g1	11.94	190.15	-3.9953	1.1412e-05	0.0016446	PREDICTED: pentatricopeptide repeat-containing protein At1g18485 [Fragaria vesca subsp. vesca]	Pentatricopeptide repeat-containing protein At1g18485 OS=Arabidopsis thaliana OX=3702 GN=PCMP-H8 PE=2 SV=2	-	-	-	-	-	-
TR48902_c0_g1	38.36	0.2	6.9646	1.145e-05	0.001649	-	-	-	-	-	-	-	-
TR5268_c0_g1	2054.87	140.95	3.8639	1.1469e-05	0.0016506	hypothetical protein T07_5763, partial [Trichinella nelsoni]	-	-	-	-	-	-	-
TR7771_c0_g1	535.83	9.03	5.8834	1.1507e-05	0.0016548	PREDICTED: GDSL esterase/lipase At5g03810-like [Fragaria vesca subsp. vesca]	GDSL esterase/lipase At5g03810 OS=Arabidopsis thaliana OX=3702 GN=At5g03810 PE=3 SV=1	GDSL-like Lipase/Acylhydrolase	-	-	-	-	-
TR194136_c0_g1	50.08	0.29	7.3381	1.1521e-05	0.0016556	PREDICTED: transmembrane protein 35A [Aedes albopictus]|XP_019538547.1 PREDICTED: transmembrane protein 35A [Aedes albopictus]|XP_019932512.1 PREDICTED: transmembrane protein 35A-like [Aedes albopictus]|XP_019932514.1 PREDICTED: transmembrane protein 35A-like [Aedes albopictus]|XP_019932515.1 PREDICTED: transmembrane protein 35A-like [Aedes albopictus]	-	-	-	-	-	-	-
TR74125_c1_g3	27.94	0	7.4653	1.1566e-05	0.001661	hypothetical protein LEMA_P016440.1 [Leptosphaeria maculans JN3]|CBY00514.1 hypothetical protein LEMA_P016440.1 [Leptosphaeria maculans JN3]	-	Reticulon	-	-	cellular_component;membrane	-	-
TR53699_c0_g1	127.27	1.01	6.9477	1.1591e-05	0.0016634	-	-	-	-	-	-	-	-
TR29504_c0_g1	0.37	101.97	-7.9438	1.1613e-05	0.0016655	general substrate transporter [Periconia macrospinosa]	Sugar transport protein 11 OS=Arabidopsis thaliana OX=3702 GN=STP11 PE=1 SV=1	Major Facilitator Superfamily;Sugar (and other) transporter	-	-	-	-	-
TR20350_c0_g1	5.23	112.62	-4.4474	1.1656e-05	0.0016704	tropinone reductase homolog At2g29290-like [Rosa chinensis]	Senescence-associated protein 13 OS=Arabidopsis thaliana OX=3702 GN=SAG13 PE=1 SV=1	-	-	-	-	K08081|TR1; tropinone reductase I [EC:1.1.1.206]	ko00960(Metabolism);ko01100(Metabolism);ko01110(Metabolism)
TR48094_c2_g1	58.35	0.48	6.7664	1.1714e-05	0.0016775	hsp71-like protein, partial [Jimgerdemannia flammicorona]	Heat shock cognate 70 kDa protein OS=Petunia hybrida OX=4102 GN=HSP70 PE=2 SV=1	Hsp70 protein;MreB/Mbl protein	-	-	-	K03283|HSPA1s; heat shock 70kDa protein 1/2/6/8	ko03040(Genetic Information Processing);ko04010(Environmental Information Processing);ko04141(Genetic Information Processing);ko04144(Cellular Processes);ko04213(Organismal Systems);ko04612(Organismal Systems);ko04915(Organismal Systems)
TR2960_c0_g1	23.15	716.73	-4.9506	1.1757e-05	0.0016825	Heat shock cognate protein 70-1 [Cinnamomum micranthum f. kanehirae]	Heat shock 70 kDa protein 18 OS=Arabidopsis thaliana OX=3702 GN=HSP70-18 PE=2 SV=1	NAD-specific glutamate dehydrogenase	-	-	-	K03283|HSPA1s; heat shock 70kDa protein 1/2/6/8	ko03040(Genetic Information Processing);ko04010(Environmental Information Processing);ko04141(Genetic Information Processing);ko04144(Cellular Processes);ko04213(Organismal Systems);ko04612(Organismal Systems);ko04915(Organismal Systems)
TR2362_c0_g1	79.57	717.05	-3.1715	1.1771e-05	0.0016833	PREDICTED: uncharacterized protein LOC101299228 [Fragaria vesca subsp. vesca]	-	-	-	-	-	-	-
TR2229_c0_g1	1174.36	117.95	3.3183	1.18e-05	0.0016864	homeobox-leucine zipper protein HAT9-like [Rosa chinensis]|PRQ27902.1 putative transcription factor Homobox-WOX family [Rosa chinensis]	Homeobox-leucine zipper protein HAT22 OS=Arabidopsis thaliana OX=3702 GN=HAT22 PE=1 SV=1	Homeobox associated leucine zipper;Homeobox domain	-	-	-	-	-
TR89790_c0_g1	47.75	0	8.2377	1.181e-05	0.0016866	uncharacterized protein DDB_G0271670-like isoform X3 [Dermatophagoides pteronyssinus]	-	Ets-domain	-	-	-	-	-
TR69772_c0_g1	37.13	0	7.8756	1.1856e-05	0.0016919	serine/threonine-protein kinase NLK-like protein [Leptotrombidium deliense]	Mitogen-activated protein kinase homolog MMK1 OS=Medicago sativa OX=3879 GN=MMK1 PE=1 SV=1	Protein kinase domain;Protein tyrosine kinase	-	-	-	-	-
TR56812_c0_g1	57.28	0.41	7.5317	1.1873e-05	0.0016932	Profilin-5, partial [Stegodyphus mimosarum]	Protein ABC transporter 1, mitochondrial OS=Arabidopsis thaliana OX=3702 GN=ABC1 PE=2 SV=1	Profilin	-	-	-	-	-
TR154043_c0_g1	60.03	0.41	7.599	1.189e-05	0.0016945	protein dpy-30-like protein [Leptotrombidium deliense]	-	Dpy-30 motif	-	-	-	-	-
TR160194_c0_g1	46.47	0	8.1989	1.1933e-05	0.0016982	T-complex protein 1 subunit delta-like protein [Dinothrombium tinctorium]	T-complex protein 1 subunit delta OS=Arabidopsis thaliana OX=3702 GN=CCT4 PE=1 SV=1	TCP-1/cpn60 chaperonin family	-	-	-	-	-
TR86651_c0_g1	33.16	0	7.7108	1.1932e-05	0.0016982	-	-	-	-	-	-	-	-
TR17979_c0_g1	4.99	77.48	-3.9573	1.1989e-05	0.0017039	uncharacterized protein A4U43_C04F4810 [Asparagus officinalis]	-	Reverse transcriptase-like	-	-	-	-	-
TR2327_c0_g1	6.46	295.74	-5.5126	1.1997e-05	0.0017039	-	-	-	-	-	-	-	-
TR6639_c0_g1	1093.1	98.41	3.4729	1.1998e-05	0.0017039	PREDICTED: uncharacterized protein LOC101311752 [Fragaria vesca subsp. vesca]	-	-	-	-	-	-	-
TR32048_c0_g1	60.26	0.41	7.604	1.2007e-05	0.0017042	PREDICTED: putative leucine-rich repeat receptor-like serine/threonine-protein kinase At2g14440 [Fragaria vesca subsp. vesca]	Probable LRR receptor-like serine/threonine-protein kinase At1g67720 OS=Arabidopsis thaliana OX=3702 GN=At1g67720 PE=2 SV=1	Leucine Rich repeats (2 copies);Leucine rich repeat;Carbohydrate-binding protein of the ER	-	-	-	-	-
TR181699_c0_g1	35.16	0	7.7964	1.2027e-05	0.001705	zinc finger SWIM domain-containing protein 4-like protein [Leptotrombidium deliense]	-	-	-	-	-	-	-
TR47036_c0_g4	41.7	0.77	5.6815	1.203e-05	0.001705	uncharacterized protein LOC112203582 [Rosa chinensis]	-	Domain of unknown function (DUF4283)	-	-	-	-	-
TR2581_c0_g1	5.47	104.17	-4.2575	1.2071e-05	0.0017097	Retrovirus-related Pol polyprotein from transposon TNT 1-94 [Vitis vinifera]	Retrovirus-related Pol polyprotein from transposon RE1 OS=Arabidopsis thaliana OX=3702 GN=RE1 PE=2 SV=1	Reverse transcriptase (RNA-dependent DNA polymerase)	-	-	-	-	-
TR148941_c0_g1	36.74	0	7.86	1.216e-05	0.0017211	otopetrin-3-like [Centruroides sculpturatus]	-	Otopetrin	-	-	-	-	-
TR30656_c0_g1	8.29	230.48	-4.795	1.2188e-05	0.0017238	hypothetical protein B296_00036454 [Ensete ventricosum]	Stromal 70 kDa heat shock-related protein, chloroplastic OS=Pisum sativum OX=3888 GN=HSP70 PE=2 SV=1	Hsp70 protein;NAD-specific glutamate dehydrogenase	-	-	-	-	-
TR5951_c0_g1	409.75	13.83	4.8815	1.221e-05	0.0017248	cyclin-D3-1-like [Rosa chinensis]|PRQ22936.1 putative cyclin B3, G2/mitotic-specific [Rosa chinensis]	Cyclin-D3-3 OS=Arabidopsis thaliana OX=3702 GN=CYCD3-3 PE=2 SV=1	Cyclin, C-terminal domain;Cyclin, N-terminal domain	-	-	-	K14505|CYCD3; cyclin D3, plant	ko04075(Environmental Information Processing)
TR72988_c0_g2	49.54	0.29	7.3226	1.2211e-05	0.0017248	elongation factor 1-beta [Tetranychus urticae]	Elongation factor 1-beta OS=Oryza sativa subsp. japonica OX=39947 GN=Os07g0662500 PE=1 SV=3	EF-1 guanine nucleotide exchange domain	-	-	-	-	-
TR11818_c0_g2	93.15	4.48	4.3489	1.2223e-05	0.0017252	-	-	-	-	-	-	-	-
TR12939_c0_g1	193.89	10.1	4.233	1.2276e-05	0.0017308	PREDICTED: thaumatin-like protein 1b [Fragaria vesca subsp. vesca]	Thaumatin-like protein 1 OS=Arabidopsis thaliana OX=3702 GN=TLP1 PE=2 SV=1	Thaumatin family	-	-	-	-	-
TR13126_c0_g1	53.88	0.48	6.6479	1.2305e-05	0.0017308	PREDICTED: SPX domain-containing protein 3-like [Fragaria vesca subsp. vesca]	SPX domain-containing protein 3 OS=Arabidopsis thaliana OX=3702 GN=SPX3 PE=2 SV=1	SPX domain	-	-	-	-	-
TR28095_c0_g1	28.74	0	7.5049	1.2294e-05	0.0017308	-	-	-	-	-	-	-	-
TR29348_c0_g1	39.32	0	7.9577	1.2313e-05	0.0017308	mucin-5AC-like [Dermatophagoides pteronyssinus]	-	Conserved region of unknown function on GLTSCR protein	-	-	-	-	-
TR36705_c0_g1	34.34	0	7.7621	1.2302e-05	0.0017308	-	-	-	-	-	-	-	-
TR8306_c0_g1	0.73	72.62	-6.5905	1.2296e-05	0.0017308	uncharacterized protein OsI_027940-like [Rosa chinensis]|PRQ24538.1 putative HSP20-like chaperone [Rosa chinensis]	-	-	-	-	-	K15730|PTGES3; cytosolic prostaglandin-E synthase [EC:5.3.99.3]	ko00590(Metabolism);ko01100(Metabolism)
TR26979_c0_g2	41.59	0.9	5.6077	1.2332e-05	0.0017323	-	-	-	-	-	-	-	-
TR8514_c0_g1	9.56	153.17	-3.9985	1.2351e-05	0.0017338	PREDICTED: UDP-sugar transporter sqv-7-like [Fragaria vesca subsp. vesca]	Nucleotide-sugar uncharacterized transporter 3 OS=Arabidopsis thaliana OX=3702 GN=At4g32272 PE=2 SV=1	-	-	-	-	-	-
TR134160_c0_g1	41.29	0	8.0286	1.2396e-05	0.0017377	lysosomal alpha-mannosidase-like protein, partial [Dinothrombium tinctorium]|RWS16057.1 lysosomal alpha-mannosidase-like protein, partial [Dinothrombium tinctorium]	Probable alpha-mannosidase At5g66150 OS=Arabidopsis thaliana OX=3702 GN=At5g66150 PE=3 SV=1	Glycosyl hydrolases family 38 C-terminal domain	-	-	-	K12311|MAN2B1, LAMAN; lysosomal alpha-mannosidase [EC:3.2.1.24]	ko00511(Metabolism);ko04142(Cellular Processes)
TR168842_c0_g1	82.5	0.57	7.1611	1.2413e-05	0.0017377	cinnamoyl-CoA reductase 1 [Tetranychus urticae]	Tetraketide alpha-pyrone reductase 2 OS=Arabidopsis thaliana OX=3702 GN=TKPR2 PE=1 SV=1	3-beta hydroxysteroid dehydrogenase/isomerase family;NAD dependent epimerase/dehydratase family;GDP-mannose 4,6 dehydratase;NAD(P)H-binding;Male sterility protein;NmrA-like family;Polysaccharide biosynthesis protein	-	-	-	-	-
TR183671_c0_g1	2.01	175.16	-6.4683	1.2397e-05	0.0017377	hypothetical protein SNOG_03955 [Parastagonospora nodorum SN15]|EAT89160.1 hypothetical protein SNOG_03955 [Parastagonospora nodorum SN15]	-	-	-	-	-	-	-
TR33974_c0_g1	2.37	215.1	-6.5129	1.2411e-05	0.0017377	hypothetical protein IQ06DRAFT_103787 [Stagonospora sp. SRC1lsM3a]	-	Stress-induced bacterial acidophilic repeat motif	-	-	-	-	-
TR4836_c0_g1	14.45	345.42	-4.5766	1.2429e-05	0.0017388	-	-	-	-	-	-	-	-
TR15647_c0_g1	197.97	16.7	3.5808	1.2441e-05	0.0017393	PREDICTED: uncharacterized protein YMR317W isoform X2 [Fragaria vesca subsp. vesca]	Zinc finger protein CO3 OS=Oryza sativa subsp. japonica OX=39947 GN=CO3 PE=2 SV=1	CCT motif	-	-	-	-	-
TR10584_c0_g1	21.32	216.39	-3.3413	1.2453e-05	0.0017398	PREDICTED: glutamate receptor 1.4-like [Fragaria vesca subsp. vesca]	Glutamate receptor 1.4 OS=Arabidopsis thaliana OX=3702 GN=GLR1.4 PE=2 SV=2	Receptor family ligand binding region;Ligand-gated ion channel;Bacterial extracellular solute-binding proteins, family 3	-	-	-	-	-
TR175881_c0_g1	67	0.7	6.7718	1.2469e-05	0.0017409	ubiquitin-60S ribosomal protein L40-like isoform X1 [Pomacea canaliculata]	40S ribosomal protein S30 OS=Arabidopsis thaliana OX=3702 GN=RPS30A PE=3 SV=3	Ribosomal protein S30;Ubiquitin family	-	-	-	K02983|RP-S30e, RPS30; small subunit ribosomal protein S30e	ko03010(Genetic Information Processing)
TR180136_c0_g1	43.34	0	8.0978	1.2496e-05	0.0017434	-	-	-	-	-	-	-	-
TR25417_c0_g2	43.81	0	8.1139	1.2506e-05	0.0017437	-	-	-	-	-	-	-	-
TR7289_c0_g1	1838.06	218.62	3.0712	1.254e-05	0.0017471	PREDICTED: subtilisin-like protease [Fragaria vesca subsp. vesca]	Subtilisin-like protease SBT1.6 OS=Arabidopsis thaliana OX=3702 GN=SBT1.6 PE=2 SV=1	Peptidase inhibitor I9;PA domain;Subtilase family	-	-	-	-	-
TR84233_c0_g3	31.74	0	7.6485	1.2556e-05	0.0017482	dynamin-like isoform X5 [Varroa jacobsoni]	-	Dynamin GTPase effector domain	-	-	-	K01528|DNM1_3; dynamin 1/3 [EC:3.6.5.5]	ko04072(Environmental Information Processing);ko04144(Cellular Processes);ko04721(Organismal Systems);ko04961(Organismal Systems)
TR5697_c0_g1	18.57	186.56	-3.3313	1.2598e-05	0.0017529	PREDICTED: probable beta-1,3-galactosyltransferase 14 [Fragaria vesca subsp. vesca]	Probable beta-1,3-galactosyltransferase 14 OS=Arabidopsis thaliana OX=3702 GN=B3GALT14 PE=2 SV=1	-	-	-	-	-	-
TR10533_c0_g1	456.35	18.29	4.6347	1.2651e-05	0.001759	PREDICTED: uncharacterized protein LOC101309210 [Fragaria vesca subsp. vesca]	-	-	-	-	-	-	-
TR20388_c0_g1	385.68	33.23	3.5406	1.2692e-05	0.0017633	PREDICTED: probable protein phosphatase 2C 28 [Fragaria vesca subsp. vesca]	Probable protein phosphatase 2C 28 OS=Arabidopsis thaliana OX=3702 GN=At2g34740 PE=2 SV=2	Protein phosphatase 2C	-	-	-	-	-
TR51107_c0_g1	138.81	0.29	8.8059	1.2699e-05	0.0017633	putative tubulin gamma chain protein [Botrytis cinerea BcDW1]	-	-	-	-	-	-	-
TR6761_c0_g1	1291.94	82.87	3.9641	1.2719e-05	0.0017649	PREDICTED: glucuronoxylan 4-O-methyltransferase 3-like [Fragaria vesca subsp. vesca]	Glucuronoxylan 4-O-methyltransferase 3 OS=Arabidopsis thaliana OX=3702 GN=GXM3 PE=1 SV=1	Polysaccharide biosynthesis	-	-	-	-	-
TR132289_c0_g1	32.64	0	7.689	1.2736e-05	0.0017657	hypothetical protein BRAFLDRAFT_147665 [Branchiostoma floridae]|EEN58603.1 hypothetical protein BRAFLDRAFT_147665, partial [Branchiostoma floridae]	-	Zinc finger, C3HC4 type (RING finger);Zinc finger, C3HC4 type (RING finger);Zinc finger, C3HC4 type (RING finger);RING-H2 zinc finger domain;Ring finger domain	-	-	-	-	-
TR1696_c0_g1	6893.38	937.65	2.8781	1.2741e-05	0.0017657	PREDICTED: subtilisin-like protease [Fragaria vesca subsp. vesca]	Subtilisin-like protease SBT1.7 OS=Arabidopsis thaliana OX=3702 GN=SBT1.7 PE=1 SV=1	Peptidase inhibitor I9;Peptidase inhibitor I9;PA domain;PA domain;Subtilase family;Subtilase family	-	-	-	-	-
TR11834_c0_g1	309.21	35.98	3.1011	1.2775e-05	0.0017668	PREDICTED: uncharacterized protein LOC101310108 [Fragaria vesca subsp. vesca]	-	-	-	-	-	-	-
TR13669_c0_g1	212.41	9.79	4.4294	1.2769e-05	0.0017668	PREDICTED: fasciclin-like arabinogalactan protein 7 [Fragaria vesca subsp. vesca]|XP_004293439.1 PREDICTED: fasciclin-like arabinogalactan protein 7 [Fragaria vesca subsp. vesca]	Fasciclin-like arabinogalactan protein 7 OS=Arabidopsis thaliana OX=3702 GN=FLA7 PE=2 SV=1	Fasciclin domain	-	-	-	-	-
TR79058_c0_g1	8.78	305.24	-5.1171	1.2763e-05	0.0017668	-	-	-	-	-	-	-	-
TR30087_c0_g1	36.63	0	7.8556	1.2793e-05	0.001768	60S ribosomal protein L35-like protein [Dermacentor variabilis]	60S ribosomal protein L35 OS=Euphorbia esula OX=3993 GN=RPL35 PE=2 SV=1	Ribosomal L29 protein	-	-	-	K02918|RP-L35e, RPL35; large subunit ribosomal protein L35e	ko03010(Genetic Information Processing)
TR55557_c0_g1	41.27	0	8.0276	1.2815e-05	0.0017699	ribosomal protein l37a [Lycosa singoriensis]	60S ribosomal protein L37a OS=Gossypium hirsutum OX=3635 GN=RPL37A PE=3 SV=1	-	-	-	-	K02921|RP-L37Ae, RPL37A; large subunit ribosomal protein L37Ae	ko03010(Genetic Information Processing)
TR22822_c0_g1	47.7	0.61	6.4137	1.2851e-05	0.0017737	-	-	-	-	-	-	-	-
TR92089_c0_g1	50.44	0.48	6.553	1.292e-05	0.0017821	-	-	-	-	-	-	-	-
TR74534_c0_g2	46.89	0.88	5.5529	1.3011e-05	0.0017934	PREDICTED: purple acid phosphatase 22-like [Fragaria vesca subsp. vesca]	Purple acid phosphatase 22 OS=Arabidopsis thaliana OX=3702 GN=PAP22 PE=2 SV=1	Calcineurin-like phosphoesterase;Iron/zinc purple acid phosphatase-like protein C;Purple acid Phosphatase, N-terminal domain	-	-	-	-	-
TR30798_c0_g1	75.04	1.8	5.4289	1.3039e-05	0.001796	uncharacterized protein LOC112187360 [Rosa chinensis]|PRQ46223.1 hypothetical protein RchiOBHm_Chr2g0086721 [Rosa chinensis]	-	-	-	-	-	-	-
TR11193_c0_g1	1435.88	106.68	3.7511	1.3049e-05	0.0017963	-	-	-	-	-	-	-	-
TR24183_c0_g1	15.66	249.62	-3.9891	1.3068e-05	0.0017977	cytochrome P450 CYP72A219-like [Rosa chinensis]|PRQ30823.1 putative secologanin synthase [Rosa chinensis]	Cytochrome P450 CYP72A219 OS=Panax ginseng OX=4054 PE=2 SV=1	-	-	-	-	-	-
TR5077_c0_g1	5911.83	632.74	3.2239	1.309e-05	0.0017994	PREDICTED: protein EXORDIUM-like [Fragaria vesca subsp. vesca]	Protein EXORDIUM OS=Arabidopsis thaliana OX=3702 GN=EXO PE=2 SV=1	Phosphate-induced protein 1 conserved region	-	-	-	-	-
TR108626_c0_g1	55.81	0.2	7.5078	1.3124e-05	0.0018017	PREDICTED: cytochrome P450 714A1-like [Fragaria vesca subsp. vesca]	Cytochrome P450 714A1 OS=Arabidopsis thaliana OX=3702 GN=CYP714A1 PE=2 SV=1	-	-	-	-	-	-
TR10963_c0_g1	115.09	6.45	4.1354	1.312e-05	0.0018017	putative plant lipid transfer protein/Par allergen [Rosa chinensis]	Stigma/stylar cysteine-rich adhesin OS=Lilium longiflorum OX=4690 GN=SCA PE=1 SV=1	Protease inhibitor/seed storage/LTP family	-	-	-	-	-
TR19139_c0_g1	1.58	48.66	-4.9681	1.3182e-05	0.0018085	-	-	-	-	-	-	-	-
TR14587_c0_g1	289.3	12.53	4.5518	1.3203e-05	0.001809	PREDICTED: dirigent protein 1-like [Fragaria vesca subsp. vesca]	-	Dirigent-like protein	-	-	-	-	-
TR30544_c4_g1	2.37	177.41	-6.2362	1.3197e-05	0.001809	-	-	-	-	-	-	-	-
TR10604_c0_g2	3.47	156.09	-5.4902	1.3241e-05	0.001813	-	-	-	-	-	-	-	-
TR19283_c0_g1	32.58	445.02	-3.7699	1.3263e-05	0.0018148	PREDICTED: plasma membrane ATPase 1-like isoform X1 [Fragaria vesca subsp. vesca]	Plasma membrane ATPase 3 OS=Nicotiana plumbaginifolia OX=4092 GN=PMA3 PE=1 SV=1	-	-	-	-	K01535|PMA1, PMA2; H+-transporting ATPase [EC:7.1.2.1]	ko00190(Metabolism);ko01100(Metabolism)
TR120600_c0_g1	228.24	1.92	6.8757	1.332e-05	0.0018214	PREDICTED: cruciferin PGCRURSE5-like [Fragaria vesca subsp. vesca]	-	-	-	-	-	-	-
TR2549_c1_g2	753.56	22.96	5.0333	1.3363e-05	0.0018256	PREDICTED: UNC93-like protein 3 isoform X1 [Fragaria vesca subsp. vesca]	UNC93-like protein 3 OS=Arabidopsis thaliana OX=3702 GN=At3g09470 PE=2 SV=1	Major Facilitator Superfamily;Ion channel regulatory protein UNC-93	-	-	-	-	-
TR9994_c0_g2	59.97	0.83	6.5145	1.3369e-05	0.0018256	PREDICTED: uncharacterized protein LOC100253049 isoform X1 [Vitis vinifera]|XP_019074742.1 PREDICTED: uncharacterized protein LOC100253049 isoform X1 [Vitis vinifera]|XP_019074743.1 PREDICTED: uncharacterized protein LOC100253049 isoform X1 [Vitis vinifera]|XP_019074745.1 PREDICTED: uncharacterized protein LOC100253049 isoform X1 [Vitis vinifera]	Retrovirus-related Pol polyprotein from transposon RE1 OS=Arabidopsis thaliana OX=3702 GN=RE1 PE=2 SV=1	Reverse transcriptase (RNA-dependent DNA polymerase)	-	-	-	-	-
TR7022_c1_g1	595.71	4155.65	-2.8023	1.338e-05	0.0018259	PREDICTED: activator of 90 kDa heat shock protein ATPase homolog [Fragaria vesca subsp. vesca]	-	Activator of Hsp90 ATPase, N-terminal;Activator of Hsp90 ATPase homolog 1-like protein	-	-	-	-	-
TR4682_c0_g3	2.79	267	-6.5903	1.3407e-05	0.0018283	hypothetical protein IQ06DRAFT_310335 [Stagonospora sp. SRC1lsM3a]	-	-	-	-	-	-	-
TR5995_c0_g2	4.63	241.68	-5.7066	1.3451e-05	0.0018331	hypothetical protein SNOG_05430 [Parastagonospora nodorum SN15]|EAT87821.1 hypothetical protein SNOG_05430 [Parastagonospora nodorum SN15]	-	Zinc finger, C2H2 type;C2H2-type zinc finger	-	molecular_function;binding;ion binding;cation binding;metal ion binding	intracellular;cellular_component;cell;intracellular membrane-bounded organelle;organelle;membrane-bounded organelle;intracellular organelle;intracellular part;cell part;nucleus	-	-
TR136737_c0_g1	68.34	0.41	7.7861	1.3475e-05	0.0018353	hypothetical protein C7M84_002860 [Penaeus vannamei]	-	-	-	-	-	-	-
TR160306_c0_g1	61.52	0.48	6.8433	1.3541e-05	0.0018418	glycogen phosphorylase-like [Penaeus vannamei]|ROT82939.1 glycogen phosphorylase [Penaeus vannamei]	Alpha-glucan phosphorylase, H isozyme OS=Solanum tuberosum OX=4113 PE=1 SV=1	Carbohydrate phosphorylase	-	-	-	K00688|PYG, glgP; glycogen phosphorylase [EC:2.4.1.1]	ko00500(Metabolism);ko01100(Metabolism);ko01110(Metabolism);ko02026(Cellular Processes);ko04217(Cellular Processes);ko04910(Organismal Systems);ko04922(Organismal Systems)
TR35736_c0_g1	28.78	0	7.5083	1.3535e-05	0.0018418	PREDICTED: transcription elongation factor SPT6 homolog isoform X1 [Ipomoea nil]	Transcription elongation factor SPT6 homolog OS=Arabidopsis thaliana OX=3702 GN=SPT6 PE=1 SV=1	-	-	-	-	-	-
TR113634_c1_g2	159.83	1.47	6.782	1.3568e-05	0.0018442	glyceraldehyde-3-phosphate dehydrogenase isoform 1 [Homo sapiens]|NP_001276674.1 glyceraldehyde-3-phosphate dehydrogenase isoform 1 [Homo sapiens]|NP_001276675.1 glyceraldehyde-3-phosphate dehydrogenase isoform 1 [Homo sapiens]|XP_508955.1 glyceraldehyde-3-phosphate dehydrogenase isoform X1 [Pan troglodytes]|XP_003819180.1 glyceraldehyde-3-phosphate dehydrogenase [Pan paniscus]|XP_004052609.1 PRE…	Glyceraldehyde-3-phosphate dehydrogenase GAPCP1, chloroplastic OS=Arabidopsis thaliana OX=3702 GN=GAPCP1 PE=1 SV=1	Glyceraldehyde 3-phosphate dehydrogenase, C-terminal domain;Glyceraldehyde 3-phosphate dehydrogenase, NAD binding domain	microtubule-based process;cytoskeleton organization;organelle organization;biological_process;cellular process;cellular component organization;cellular component organization or biogenesis;metabolic process;carbohydrate metabolic process;monosaccharide metabolic process;glucose metabolic process;biosynthetic process;carbohydrate biosynthetic process;hexose metabolic process;hexose biosynthetic pr…	molecular_function;catalytic activity;oxidoreductase activity;oxidoreductase activity, acting on the aldehyde or oxo group of donors, NAD or NADP as acceptor;oxidoreductase activity, acting on the aldehyde or oxo group of donors;glyceraldehyde-3-phosphate dehydrogenase (NAD(P)+) (phosphorylating) activity;protein binding;binding;cytoskeletal protein binding;tubulin binding;transferase activity;tr…	intracellular;cellular_component;membrane;extracellular region;extracellular space;cell;nucleus;nuclear envelope;cytoplasm;intracellular membrane-bounded organelle;cytoskeleton;endomembrane system;organelle membrane;organelle envelope;envelope;vesicle;protein-containing complex;organelle;membrane-bounded organelle;non-membrane-bounded organelle;intracellular organelle;extracellular organelle;intr…	K00134|GAPDH, gapA; glyceraldehyde 3-phosphate dehydrogenase (phosphorylating) [EC:1.2.1.12]	ko00010(Metabolism);ko00710(Metabolism);ko01100(Metabolism);ko01110(Metabolism);ko01120(Metabolism);ko01200(Metabolism);ko01230(Metabolism);ko04066(Environmental Information Processing)
TR25105_c0_g1	53.4	0.48	6.6354	1.3588e-05	0.0018457	PREDICTED: gibberellin 3-beta-dioxygenase 1-like [Fragaria vesca subsp. vesca]	Gibberellin 3-beta-dioxygenase 1 OS=Pisum sativum OX=3888 GN=LE PE=1 SV=1	2OG-Fe(II) oxygenase superfamily;non-haem dioxygenase in morphine synthesis N-terminal	-	-	-	K04124|GA3ox; gibberellin 3beta-dioxygenase [EC:1.14.11.15]	ko00904(Metabolism);ko01100(Metabolism);ko01110(Metabolism)
TR106266_c0_g1	56.84	0.41	7.52	1.3616e-05	0.0018475	programmed cell death protein 4 [Tetranychus urticae]	-	MA3 domain	-	-	-	-	-
TR32410_c0_g1	118.52	5.96	4.3664	1.3619e-05	0.0018475	PREDICTED: uncharacterized protein LOC105352902 [Fragaria vesca subsp. vesca]	-	-	-	-	-	-	-
TR13357_c0_g1	37.23	0	7.8787	1.3657e-05	0.0018515	-	-	UTP15 C terminal	-	-	-	-	-
TR19845_c0_g1	4.51	210.52	-5.5367	1.3707e-05	0.001857	Polyubiquitin-A [Atta colombica]	-	DUF2407 ubiquitin-like domain;Ubiquitin-2 like Rad60 SUMO-like;Ubiquitin-2 like Rad60 SUMO-like;Ubiquitin family;Ubiquitin-like domain	-	-	-	-	-
TR8675_c0_g1	465.99	31.46	3.8789	1.3724e-05	0.001858	PREDICTED: probable receptor-like serine/threonine-protein kinase At4g34500 [Fragaria vesca subsp. vesca]	Probable receptor-like serine/threonine-protein kinase At4g34500 OS=Arabidopsis thaliana OX=3702 GN=At4g34500 PE=2 SV=1	Protein kinase domain;Protein tyrosine kinase	-	-	-	-	-
TR16332_c1_g2	94.26	8.99	3.3864	1.3743e-05	0.0018594	uncharacterized protein LOC112184698 [Rosa chinensis]	-	Retrotransposon gag protein	-	-	-	K10365|CAPZB; capping protein (actin filament) muscle Z-line, beta	ko04144(Cellular Processes)
TR7002_c0_g1	2.68	61.15	-4.5139	1.3755e-05	0.0018598	PREDICTED: chaperone protein ClpB3, chloroplastic isoform X2 [Fragaria vesca subsp. vesca]	Chaperone protein ClpB2, chloroplastic OS=Oryza sativa subsp. japonica OX=39947 GN=CLPB2 PE=2 SV=1	Clp amino terminal domain, pathogenicity island component	-	-	-	K03695|clpB; ATP-dependent Clp protease ATP-binding subunit ClpB	ko04213(Organismal Systems)
TR52962_c0_g1	62.84	0.77	6.28	1.3778e-05	0.0018617	E3 ubiquitin-protein ligase UBR5-like isoform X2 [Dinothrombium tinctorium]	-	HECT-domain (ubiquitin-transferase)	-	-	-	K10593|EDD1, UBR5; E3 ubiquitin-protein ligase EDD1 [EC:2.3.2.26]	ko04120(Genetic Information Processing)
TR36344_c0_g1	67.89	0.7	6.7879	1.3795e-05	0.0018627	protein-methionine sulfoxide oxidase mical3b-like [Centruroides sculpturatus]	-	-	-	-	-	-	-
TR21162_c0_g1	125.2	0.59	7.5001	1.385e-05	0.001869	PREDICTED: polyol transporter 5-like [Fragaria vesca subsp. vesca]	Polyol transporter 5 OS=Arabidopsis thaliana OX=3702 GN=PLT5 PE=1 SV=2	Major Facilitator Superfamily;Sugar (and other) transporter	-	-	-	-	-
TR145597_c0_g1	71.77	1.12	6.2018	1.3946e-05	0.0018806	60S ribosomal protein L18-like protein [Dinothrombium tinctorium]	60S ribosomal protein L18-2 OS=Arabidopsis thaliana OX=3702 GN=RPL18B PE=1 SV=2	Ribosomal protein 60S L18 and 50S L18e	-	-	-	K02883|RP-L18e, RPL18; large subunit ribosomal protein L18e	ko03010(Genetic Information Processing)
TR12080_c0_g2	792.41	24.75	5.0139	1.3967e-05	0.0018823	hypothetical protein EgrG_000335800 [Echinococcus granulosus]	-	-	-	-	-	-	-
TR23631_c0_g1	31.97	373.84	-3.5471	1.4074e-05	0.0018942	hypothetical protein RchiOBHm_Chr1g0316951 [Rosa chinensis]	-	-	-	-	-	-	-
TR5102_c0_g2	3.11	76.68	-4.6349	1.407e-05	0.0018942	-	-	-	-	-	-	-	-
TR5839_c0_g1	6.94	485.81	-6.13	1.4092e-05	0.0018954	30 kDa heat shock [Pyrenophora seminiperda CCB06]	18.1 kDa class I heat shock protein OS=Arabidopsis thaliana OX=3702 GN=HSP18.1 PE=1 SV=1	Hsp20/alpha crystallin family	-	-	-	-	-
TR11311_c0_g1	18.56	215.28	-3.5359	1.4103e-05	0.0018957	putative RNA-directed DNA polymerase [Rosa chinensis]	-	-	-	-	-	-	-
TR84653_c0_g1	41.67	0	8.0413	1.4138e-05	0.0018991	dihydropyrimidinase-like isoform X4 [Dinothrombium tinctorium]	Dihydropyrimidinase OS=Arabidopsis thaliana OX=3702 GN=PYD2 PE=1 SV=1	Amidohydrolase family	-	-	-	K01464|DPYS, dht, hydA; dihydropyrimidinase [EC:3.5.2.2]	ko00240(Metabolism);ko00410(Metabolism);ko00770(Metabolism);ko00983(Metabolism);ko01100(Metabolism)
TR41887_c0_g2	45.71	0	8.175	1.418e-05	0.0019036	-	-	-	-	-	-	-	-
TR77557_c0_g2	39.07	0.29	6.9805	1.4202e-05	0.0019053	structural constituent of cell wall [Ascochyta rabiei]	-	Yeast PIR protein repeat	-	-	-	-	-
TR6717_c1_g2	55.83	1.26	5.3998	1.4247e-05	0.0019101	hypothetical protein B5807_12017 [Epicoccum nigrum]	-	-	-	-	-	-	-
TR42358_c0_g1	177.37	9.41	4.2364	1.4316e-05	0.0019168	PREDICTED: uncharacterized protein LOC105351731 [Fragaria vesca subsp. vesca]	-	Cotton fibre expressed protein	-	-	-	-	-
TR53819_c0_g1	171.54	12.27	3.8169	1.4311e-05	0.0019168	PREDICTED: heat stress transcription factor B-4 [Fragaria vesca subsp. vesca]	Heat stress transcription factor B-4 OS=Arabidopsis thaliana OX=3702 GN=HSFB4 PE=2 SV=1	HSF-type DNA-binding	-	-	-	-	-
TR193476_c0_g1	55.19	0.48	6.6849	1.4333e-05	0.0019178	PREDICTED: lysosome-associated membrane glycoprotein 2 isoform X2 [Paralichthys olivaceus]	-	Lysosome-associated membrane glycoprotein (Lamp)	-	-	-	K06528|LAMP1_2, CD107; lysosomal-associated membrane protein 1/2	ko04140(Cellular Processes);ko04142(Cellular Processes);ko04145(Cellular Processes)
TR49959_c0_g1	60.59	0.29	7.6125	1.4366e-05	0.001921	prominin-like protein [Dinothrombium tinctorium]|RWS14974.1 prominin-like protein [Dinothrombium tinctorium]	-	Prominin	-	-	-	-	-
TR29722_c0_g1	43.62	804.27	-4.2039	1.4426e-05	0.0019278	PREDICTED: 26.5 kDa heat shock protein, mitochondrial-like [Fragaria vesca subsp. vesca]	26.5 kDa heat shock protein, mitochondrial OS=Arabidopsis thaliana OX=3702 GN=HSP26.5 PE=2 SV=1	-	-	-	-	K13993|HSP20; HSP20 family protein	ko04141(Genetic Information Processing)
TR19933_c0_g2	26.74	0	7.4022	1.4437e-05	0.0019279	-	-	-	-	-	-	-	-
TR62456_c0_g2	6.46	82.86	-3.6776	1.4493e-05	0.0019341	putative RNA-directed DNA polymerase [Rosa chinensis]	Retrovirus-related Pol polyprotein from transposon TNT 1-94 OS=Nicotiana tabacum OX=4097 PE=2 SV=1	GAG-pre-integrase domain;Integrase core domain;Reverse transcriptase (RNA-dependent DNA polymerase);Reverse transcriptase (RNA-dependent DNA polymerase)	-	-	-	K03006|RPB1, POLR2A; DNA-directed RNA polymerase II subunit RPB1 [EC:2.7.7.6]	ko03020(Genetic Information Processing)
TR192295_c0_g1	76.03	1.8	5.448	1.4748e-05	0.0019669	BLTX590 [Nephila pilipes]	Actin-depolymerizing factor 2 OS=Oryza sativa subsp. japonica OX=39947 GN=ADF2 PE=2 SV=1	Cofilin/tropomyosin-type actin-binding protein	-	-	-	K05765|CFL; cofilin	ko04360(Organismal Systems);ko04666(Organismal Systems);ko04810(Cellular Processes)
TR189691_c0_g1	108.38	0.99	6.8699	1.477e-05	0.0019686	-	-	-	-	-	-	-	-
TR1935_c0_g1	608.48	81.1	2.9082	1.4878e-05	0.0019817	PREDICTED: transmembrane protein 184C isoform X1 [Fragaria vesca subsp. vesca]|XP_011460880.1 PREDICTED: transmembrane protein 184C isoform X2 [Fragaria vesca subsp. vesca]	Protein LAZ1 homolog 2 OS=Arabidopsis thaliana OX=3702 GN=At1g23070 PE=2 SV=1	Organic solute transporter Ostalpha	-	-	-	-	-
TR4956_c0_g1	279.52	34.22	3.0245	1.4903e-05	0.0019828	uncharacterized protein LOC112198473 isoform X1 [Rosa chinensis]|PRQ37649.1 hypothetical protein RchiOBHm_Chr4g0404981 [Rosa chinensis]	-	-	-	-	-	-	-
TR9403_c0_g1	112.55	8.62	3.6968	1.4906e-05	0.0019828	protein EXORDIUM-like [Rosa chinensis]|PRQ21840.1 putative phosphate-induced protein [Rosa chinensis]	Protein EXORDIUM OS=Arabidopsis thaliana OX=3702 GN=EXO PE=2 SV=1	Phosphate-induced protein 1 conserved region	-	-	-	-	-
TR404_c1_g1	403.74	24.84	4.0203	1.4936e-05	0.0019856	PREDICTED: protein SRG1-like [Fragaria vesca subsp. vesca]	Protein SRG1 OS=Arabidopsis thaliana OX=3702 GN=SRG1 PE=2 SV=1	2OG-Fe(II) oxygenase superfamily;non-haem dioxygenase in morphine synthesis N-terminal	-	-	-	-	-
TR12679_c0_g1	359.75	37.49	3.2642	1.4973e-05	0.0019884	S-linalool synthase isoform X2 [Rosa chinensis]	S-linalool synthase OS=Clarkia breweri OX=36903 GN=LIS PE=2 SV=1	Terpene synthase, N-terminal domain;Terpene synthase family, metal binding domain;Terpene synthase family, metal binding domain	-	-	-	K17982|TPS04, GES; geranyllinalool synthase [EC:4.2.3.144]	ko00904(Metabolism)
TR14176_c0_g1	326.3	37.49	3.1278	1.4976e-05	0.0019884	PREDICTED: uncharacterized protein LOC101305038 [Fragaria vesca subsp. vesca]|XP_011459463.1 PREDICTED: uncharacterized protein LOC101305038 [Fragaria vesca subsp. vesca]	-	C2 domain	-	-	-	-	-
TR9754_c0_g1	4326.91	47400.2	-3.4535	1.4992e-05	0.0019891	PREDICTED: chaperone protein ClpB1 [Fragaria vesca subsp. vesca]	Chaperone protein ClpB1 OS=Arabidopsis thaliana OX=3702 GN=CLPB1 PE=1 SV=2	ATPase family associated with various cellular activities (AAA);AAA domain;AAA ATPase domain;AAA domain;AAA domain (Cdc48 subfamily);AAA domain;AAA domain (dynein-related subfamily);C-terminal, D2-small domain, of ClpB protein;Clp amino terminal domain, pathogenicity island component;IstB-like ATP binding protein;Sigma-54 interaction domain	-	-	-	K03695|clpB; ATP-dependent Clp protease ATP-binding subunit ClpB	ko04213(Organismal Systems)
TR133425_c0_g1	41.13	0	8.0226	1.5063e-05	0.0019962	G2/mitotic-specific cyclin-B-like protein [Dinothrombium tinctorium]|RWS13165.1 G2/mitotic-specific cyclin-B-like protein [Dinothrombium tinctorium]|RWS13610.1 G2/mitotic-specific cyclin-B-like protein [Dinothrombium tinctorium]	Cyclin-B2-1 OS=Oryza sativa subsp. indica OX=39946 GN=CYCB2-1 PE=1 SV=1	Cyclin, C-terminal domain;Cyclin, N-terminal domain	-	-	-	K05868|CCNB1; G2/mitotic-specific cyclin-B1	ko04068(Environmental Information Processing);ko04110(Cellular Processes);ko04114(Cellular Processes);ko04115(Cellular Processes);ko04218(Cellular Processes);ko04914(Organismal Systems)
TR15554_c1_g1	124.33	1.22	6.7355	1.5064e-05	0.0019962	PREDICTED: nuclear transcription factor Y subunit B-6 [Fragaria vesca subsp. vesca]	Nuclear transcription factor Y subunit B-6 OS=Arabidopsis thaliana OX=3702 GN=NFYB6 PE=1 SV=2	Histone-like transcription factor (CBF/NF-Y) and archaeal histone	-	-	-	K08065|NFYB, HAP3; nuclear transcription Y subunit beta	ko04612(Organismal Systems)
TR16762_c0_g1	7.5	167.35	-4.4752	1.5098e-05	0.0019982	PREDICTED: hsp70-Hsp90 organizing protein 3 [Fragaria vesca subsp. vesca]	Hsp70-Hsp90 organizing protein 2 OS=Arabidopsis thaliana OX=3702 GN=HOP2 PE=1 SV=1	-	-	-	-	-	-
TR23822_c0_g1	106.34	2.84	5.3207	1.5099e-05	0.0019982	putative senescence-associated protein, partial [Pisum sativum]	-	-	-	-	-	-	-
TR53356_c0_g1	48.38	0.41	7.2883	1.5113e-05	0.0019989	Down syndrome cell adhesion molecule-like protein Dscam2 [Dermatophagoides pteronyssinus]	-	Fibronectin type III domain;Immunoglobulin I-set domain;Immunoglobulin domain;Purple acid Phosphatase, N-terminal domain	-	-	-	-	-
TR20170_c0_g1	67.95	0.97	6.0339	1.513e-05	0.0019998	homeobox protein homothorax isoform X2 [Diabrotica virgifera virgifera]	BEL1-like homeodomain protein 2 OS=Arabidopsis thaliana OX=3702 GN=BLH2 PE=1 SV=3	Homeobox domain;Homeobox KN domain	-	-	-	K16672|HTH; homeobox protein homothorax	ko04391(Environmental Information Processing)
TR16045_c0_g3	2.37	129.72	-5.7848	1.517e-05	0.0020029	DnaJ-domain-containing protein [Alternaria alternata]|OAG19704.1 DnaJ-domain-containing protein [Alternaria alternata]	DnaJ protein homolog ANJ1 OS=Atriplex nummularia OX=3553 PE=2 SV=1	DnaJ domain;DnaJ C terminal domain	biological_process;cellular process;protein folding	protein binding;molecular_function;binding;unfolded protein binding	-	-	-
TR2357_c2_g1	66.44	0.4	7.0605	1.5173e-05	0.0020029	-	-	-	-	-	-	-	-
TR13480_c0_g1	0.37	49.62	-6.9044	1.5186e-05	0.0020033	-	-	-	-	-	-	-	-
TR21703_c0_g1	48.97	0	8.2739	1.5285e-05	0.002015	-	-	-	-	-	-	-	-
TR170744_c0_g1	38.95	0	7.9442	1.534e-05	0.0020198	-	-	-	-	-	-	-	-
TR8557_c0_g2	8.78	493.63	-5.8125	1.5335e-05	0.0020198	elongation factor 1 alpha [Malawimonas californiana]	Elongation factor 1-alpha OS=Oryza sativa subsp. japonica OX=39947 GN=REFA1 PE=2 SV=2	Elongation factor Tu GTP binding domain;Elongation factor Tu domain 2;Elongation factor Tu C-terminal domain	-	-	-	K03231|EEF1A; elongation factor 1-alpha	ko03013(Genetic Information Processing)
TR7196_c0_g1	658.99	42.4	3.9558	1.5373e-05	0.0020228	PREDICTED: histone H2B.2-like [Fragaria vesca subsp. vesca]	Histone H2B.2 OS=Arabidopsis thaliana OX=3702 GN=At1g08170 PE=2 SV=1	Core histone H2A/H2B/H3/H4	-	-	-	-	-
TR8355_c0_g1	95.63	1.08	6.3288	1.5466e-05	0.0020337	PREDICTED: ent-copalyl diphosphate synthase, chloroplastic-like [Fragaria vesca subsp. vesca]	Ent-copalyl diphosphate synthase, chloroplastic OS=Pisum sativum OX=3888 PE=2 SV=1	-	-	-	-	K04120|E5.5.1.13; ent-copalyl diphosphate synthase [EC:5.5.1.13]	ko00904(Metabolism);ko01100(Metabolism);ko01110(Metabolism)
TR141205_c0_g1	34.08	0	7.7518	1.5556e-05	0.0020443	-	-	-	-	-	-	-	-
TR181703_c0_g1	91.77	1.34	6.0596	1.56e-05	0.0020475	protein disulfide-isomerase-like isoform X2 [Limulus polyphemus]	Protein disulfide isomerase-like 1-4 OS=Arabidopsis thaliana OX=3702 GN=PDIL1-4 PE=1 SV=1	AhpC/TSA family;OST3 / OST6 family, transporter family;Thioredoxin;Thioredoxin-like domain;Thioredoxin-like domain;Thioredoxin-like;Thioredoxin-like	-	-	-	K09580|PDIA1, P4HB; protein disulfide-isomerase A1 [EC:5.3.4.1]	ko04141(Genetic Information Processing)
TR38714_c1_g1	0.73	57.43	-6.2447	1.5598e-05	0.0020475	-	-	-	-	-	-	-	-
TR35848_c0_g1	37.51	0	7.8896	1.5656e-05	0.0020522	paxillin-like [Tropilaelaps mercedesae]	-	LIM domain	-	-	-	K05760|PXN; paxillin	ko04062(Organismal Systems);ko04370(Environmental Information Processing);ko04510(Cellular Processes);ko04670(Organismal Systems);ko04810(Cellular Processes)
TR8709_c0_g3	0.37	102.33	-7.9497	1.5654e-05	0.0020522	hypothetical protein SNOG_00865 [Parastagonospora nodorum SN15]|EAT92360.2 hypothetical protein SNOG_00865 [Parastagonospora nodorum SN15]	-	Glycosyl hydrolases family 18	-	-	-	K01183|E3.2.1.14; chitinase [EC:3.2.1.14]	ko00520(Metabolism);ko01100(Metabolism)
TR24128_c0_g2	0.79	69.4	-6.4817	1.5714e-05	0.0020585	PREDICTED: probable LRR receptor-like serine/threonine-protein kinase At1g74360 isoform X1 [Fragaria vesca subsp. vesca]	Probable LRR receptor-like serine/threonine-protein kinase At1g74360 OS=Arabidopsis thaliana OX=3702 GN=At1g74360 PE=1 SV=1	Leucine rich repeat N-terminal domain;Leucine Rich Repeat;Leucine Rich repeats (2 copies);Leucine Rich repeat;Leucine rich repeat	-	-	-	-	-
TR102328_c0_g1	47.44	0	8.2284	1.5775e-05	0.0020638	hypothetical protein BLA29_009254, partial [Euroglyphus maynei]	KH domain-containing protein At4g18375 OS=Arabidopsis thaliana OX=3702 GN=At4g18375 PE=2 SV=1	KH domain	-	-	-	-	-
TR90115_c0_g1	56.95	0.29	7.523	1.577e-05	0.0020638	regulator of G-protein signaling 7 isoform X2 [Tetranychus urticae]	-	GGL domain;PRA1 family protein;Regulator of G protein signaling domain	-	-	-	-	-
[truncated: 4,311 more rows]
